# Supplementary material for: Platform leadership and subordinates’ proactive career behavior: the role of thriving at work and career centrality
Source: Front Psychol. 2025 May 21;16:1552925. doi: 10.3389/fpsyg.2025.1552925 (PMC12133892; doi:10.3389/fpsyg.2025.1552925)
Supplement: Supplementary file 1 [file Data_Sheet_1.xlsx]

## Sheet: Sheet1
Number	Gender	Age	Education	1.My leader does not mind if his subordinates are better than himself in some aspects	2.My leader does not mind occasional mistakes in his subordinates’ work	3.My leader does not mind sharing honors and opportunities with his subordinates	4.My leader does not mind and often encourages his subordinates to give him advice	5.My leader respects his subordinates’ differences in personalities and abilities	6.My leader always stays positive in good times and bad	7.My leader can put himself in his subordinates’ shoes	8.My leader does not give up when things get tough	9.My leader can make decisions quickly and accurately when encountering emergencies or important cases	10.My leader can deal with problems objectively and fairly	11.My leader has full confidence in his subordinates’ work ability and personal character	12.My leader believes that the interests of his subordinates agree with those of the organization	13.My leader is committed to continuous improvement of existing organizational systems	14.My leader has sufficient socio-economic resources to help the organization achieve its goals	15.My leader has a long-term plan for developing the company/team	16.My leader can quickly identify and summarize the essence of problems	17.My leader can clearly set and describe the vision of the organization	18.My leader is good at motivating subordinates to pursue higher goals	19.My leader encourages subordinates to embrace and learn all the knowledge beneficial to organizational development and personal improvement	20.My leader encourages subordinates to constantly seek new ideas and approaches in solving problems	21.My leader communicates frequently and proactively with subordinates emotionally	22.My leader often pays attention to their growth and gives his subordinates guidance and education	23.My leader continues to learn advanced professional knowledge and leadership skills	24.My leader creates opportunities to fully empower subordinates to take charge of a project	25.My leader often communicates with subordinates about new technologies and knowledge to help them grow	1. No matter what the odds, if I believe in something I will make it happen	2. I love being a champion for my ideas, even against others' opposition	3. I am excellent at identifying opportunities	4. If I believe in an idea, no obstacle will prevent me from making it happen	1.My personal success depends largely on my career achievement	2.Career is the first thing in my life	3.My career is very important to me	1.I am not learning (R)	2.I have energy and spirit	3.I do not feel very energetic (R)	4.I see myself continually improving	5.I feel alert and awake	6.I continue to learn more and more as time goes by	7.I feel alive and vital	8.I find myself learning often	9.I am looking forward to each new day	10.I have developed a lot as a person	1.I am planning what I want to do in the next few years of my career	2.I am thinking ahead to the next few years and plan what I need to do for my career.	3.I engage in career path planning.	4.I have recently begun to think more about what I would like to accomplish in my work during the next year or two.
1	1	4	2	1	2	1	1	1	2	1	4	4	4	4	2	3	2	1	2	2	1	4	3	1	1	4	1	2	4	4	4	4	5	4	4	3	2	2	2	4	2	2	2	2	4	5	5	4	4
2	2	4	3	1	2	1	1	2	2	1	3	3	1	3	3	2	3	2	3	3	1	3	3	1	3	3	2	2	3	3	3	3	3	2	3	2	2	2	3	3	2	2	2	1	1	3	3	3	3
3	2	4	1	3	3	3	4	3	4	3	4	3	3	3	3	4	2	3	3	4	3	4	4	3	3	3	4	3	3	3	3	3	3	2	2	2	3	4	3	3	2	3	3	2	3	4	4	4	4
4	2	4	2	3	2	3	2	2	2	2	3	3	2	2	2	3	3	4	4	3	3	4	4	3	2	4	2	3	3	3	3	3	3	3	3	4	3	2	3	4	4	3	3	2	3	3	4	3	4
5	2	1	2	4	4	4	4	4	4	4	4	4	4	4	4	4	4	4	4	4	4	4	4	4	4	4	4	4	4	3	4	4	3	4	4	4	4	4	4	4	4	4	4	4	4	4	4	3	4
6	1	4	2	3	2	2	1	3	2	2	4	3	3	4	5	3	3	3	3	4	2	2	2	1	1	3	2	2	4	3	3	4	4	4	4	3	4	2	4	4	3	3	2	1	4	5	5	5	5
7	2	4	1	4	4	4	4	4	4	4	4	4	4	4	4	4	4	4	4	4	4	4	4	4	4	4	4	4	4	3	3	4	3	2	3	4	4	4	4	4	4	4	4	3	4	3	3	3	3
8	2	2	2	3	3	4	4	4	4	4	4	4	4	4	4	4	4	4	4	4	4	4	4	4	4	4	4	4	4	2	3	3	3	2	3	4	4	4	4	3	5	4	4	4	4	4	4	4	4
9	2	4	2	5	5	5	5	5	5	5	5	5	5	5	5	5	5	5	5	5	5	5	5	5	5	5	5	5	1	1	1	5	5	5	5	5	5	5	5	5	5	5	5	5	5	5	5	5	5
10	2	4	2	4	4	4	4	4	4	4	4	4	3	3	4	4	4	4	4	4	4	4	4	3	3	3	3	3	5	4	4	5	4	5	5	5	4	4	4	4	4	4	4	4	4	5	5	5	5
11	2	3	1	4	4	3	3	4	5	3	5	3	4	4	3	4	3	4	5	4	4	5	4	4	3	4	4	4	4	3	3	3	3	3	4	3	3	4	4	4	4	4	4	3	4	3	3	3	4
12	1	4	2	4	3	4	5	5	5	4	5	4	5	5	4	4	5	5	4	5	4	4	5	5	4	4	4	4	5	5	3	3	3	3	3	4	4	4	4	4	4	4	4	4	4	5	5	5	5
13	1	4	2	4	3	4	5	5	4	5	5	4	4	4	5	4	4	5	4	4	4	5	5	5	5	5	5	4	5	4	4	4	4	4	5	5	5	5	5	5	4	5	4	5	5	5	5	5	5
14	1	3	1	5	5	5	5	5	5	5	5	5	5	5	5	5	5	5	5	5	5	5	5	5	5	5	5	5	1	1	5	5	5	5	5	5	5	5	5	5	5	5	5	5	5	5	5	5	5
15	2	4	2	4	4	4	4	4	4	4	4	4	4	4	4	4	4	4	4	4	4	4	4	4	4	4	4	4	3	3	3	3	3	3	3	3	4	4	4	4	4	4	4	4	4	5	5	5	5
16	2	4	2	4	3	4	5	5	5	5	5	5	5	5	5	4	4	4	4	5	4	5	5	4	4	4	4	4	4	4	4	4	4	3	4	3	5	4	3	3	3	4	3	4	4	4	4	4	4
17	1	3	1	4	3	4	4	4	4	4	4	4	4	4	4	4	4	4	4	4	4	4	4	4	4	4	4	4	4	4	4	3	4	4	4	5	5	5	5	5	5	5	5	5	5	5	5	5	5
18	2	2	1	4	4	4	4	4	4	4	4	4	4	4	4	4	4	4	4	4	4	4	4	4	4	4	4	4	4	3	3	3	3	4	4	4	4	4	4	4	4	4	4	4	4	4	4	4	4
19	1	3	1	5	5	5	5	5	5	5	5	5	5	5	5	5	5	5	5	5	5	5	5	5	5	5	5	5	5	4	3	4	4	3	4	5	4	5	4	4	4	4	4	4	4	4	4	4	4
20	2	4	1	4	4	4	3	3	4	3	4	4	4	3	3	4	4	3	4	4	3	4	4	3	3	4	3	4	4	3	3	4	4	4	4	4	4	4	4	4	4	3	4	3	4	2	2	2	2
21	2	4	1	4	4	4	4	4	4	4	4	4	4	4	4	4	4	4	4	4	4	4	4	4	4	4	4	4	4	4	4	4	4	3	3	2	4	2	4	4	4	4	4	4	4	3	3	3	3
22	2	2	1	4	4	4	4	4	4	4	4	3	3	4	2	4	3	3	3	3	4	4	4	4	4	4	4	4	4	3	3	4	3	3	3	4	4	4	4	3	4	4	4	4	4	4	4	4	4
23	2	3	2	4	3	4	4	4	5	5	5	4	4	4	4	4	4	4	4	4	4	5	5	4	4	4	4	4	3	2	3	3	3	3	3	4	5	3	4	4	3	4	4	4	4	4	4	4	4
24	2	4	2	4	4	4	4	4	3	4	4	3	3	4	4	4	4	4	4	4	4	4	4	4	4	4	4	4	4	3	4	4	4	4	4	5	4	5	4	4	4	3	4	4	4	4	4	4	4
25	2	1	2	4	4	4	5	5	5	4	4	5	5	5	5	4	4	5	4	4	3	4	4	4	4	4	3	4	4	3	3	3	3	3	4	4	4	4	4	4	4	3	4	3	4	4	4	3	4
26	2	4	1	4	4	4	4	4	3	4	3	3	4	4	3	3	3	3	3	3	3	4	4	4	4	3	4	4	3	2	3	1	2	2	3	4	4	4	4	4	4	3	4	3	4	2	2	2	2
27	2	4	1	4	4	4	4	4	4	4	4	4	4	4	4	4	4	4	4	4	4	4	4	4	4	4	4	4	4	3	4	4	4	3	4	4	5	4	4	4	5	4	4	4	4	4	4	4	4
28	2	4	2	4	3	4	4	4	5	4	4	4	4	4	4	4	3	3	4	3	3	4	4	4	4	4	4	4	4	3	3	3	3	4	4	4	5	4	5	5	5	5	5	5	5	5	4	4	4
29	2	3	2	4	5	5	4	5	5	2	4	3	3	4	2	4	2	3	3	3	4	5	5	4	4	3	2	4	5	4	2	3	3	4	4	2	4	1	4	3	2	4	4	3	4	4	4	4	5
30	1	4	2	5	5	5	5	5	4	4	5	5	4	5	5	4	3	4	5	5	4	5	5	4	4	4	5	5	4	3	4	4	4	4	4	5	5	4	4	4	5	5	5	4	4	3	4	4	3
31	2	4	2	4	4	5	4	4	5	5	4	5	5	4	5	4	4	4	4	4	4	3	4	3	4	4	4	3	4	4	3	4	3	3	4	5	4	4	4	5	4	4	5	4	5	5	5	4	5
32	1	1	1	4	4	4	4	4	4	4	4	4	4	4	4	4	4	4	4	4	4	4	4	4	4	4	4	4	4	3	3	4	4	4	4	4	4	4	5	4	4	4	4	4	4	3	3	3	3
33	1	4	1	4	3	4	4	4	5	4	5	5	4	5	4	4	4	5	4	4	3	4	5	4	4	5	4	4	5	4	4	4	5	5	5	2	5	5	4	4	5	5	5	4	4	5	5	3	4
34	2	1	2	4	4	4	4	4	4	4	4	4	4	4	4	4	4	4	4	4	4	4	4	4	4	4	4	4	5	5	4	5	4	4	4	2	3	2	3	4	4	4	4	4	4	4	4	4	4
35	1	4	1	4	4	4	4	4	4	4	4	4	4	4	4	4	4	4	4	4	4	4	4	4	4	4	4	4	4	4	4	4	3	3	4	4	4	3	4	3	4	4	4	4	4	4	4	4	4
36	1	4	2	4	3	4	4	4	4	4	5	4	5	5	5	4	4	4	5	3	3	4	4	3	3	4	4	4	4	3	3	4	3	3	3	5	4	5	3	4	4	3	3	3	4	3	3	3	3
37	2	4	2	3	4	4	4	4	4	4	4	4	3	4	4	3	3	3	3	3	3	3	3	3	3	3	3	3	3	3	3	3	3	3	3	3	4	2	4	3	4	4	4	4	4	3	3	3	4
38	2	4	2	3	3	3	3	3	3	3	3	3	3	3	3	3	3	3	3	3	3	3	3	3	3	3	3	3	3	3	3	3	3	3	3	4	5	4	4	4	4	4	4	4	4	4	4	4	4
39	2	4	1	3	3	3	3	3	3	2	2	2	3	2	3	3	2	2	2	2	2	2	2	2	2	2	2	2	4	3	3	3	3	3	3	2	5	4	5	5	5	5	5	5	5	4	4	4	4
40	2	4	1	4	3	4	4	4	4	4	4	4	4	4	4	4	4	4	4	4	4	4	4	4	4	4	4	4	4	3	3	3	3	3	3	4	4	2	4	3	4	4	4	4	4	4	4	4	4
41	2	4	2	5	4	5	5	4	5	5	4	4	5	5	5	4	1	4	5	3	5	5	5	4	5	5	4	4	5	4	3	4	2	3	3	3	5	4	4	5	5	5	4	5	5	5	5	5	5
42	2	4	1	4	4	4	3	4	3	4	3	4	4	4	4	3	3	4	4	4	3	4	4	4	4	4	4	4	4	3	3	3	2	2	3	4	4	4	4	4	4	4	4	4	4	4	4	4	4
43	2	4	1	4	4	4	4	4	4	4	4	3	4	4	4	4	4	4	4	3	4	4	4	4	4	4	4	4	4	3	3	3	3	3	3	4	4	4	4	3	4	4	4	4	4	4	4	4	4
44	2	3	2	1	3	5	1	5	5	5	5	5	5	5	5	5	5	5	5	5	5	5	5	2	5	5	5	5	4	3	3	3	3	4	4	1	5	1	5	5	5	5	5	5	5	5	5	5	5
45	2	4	1	4	3	4	4	4	4	4	4	4	4	3	4	4	3	4	4	4	4	4	4	3	3	4	3	3	4	4	4	3	3	2	3	4	3	4	4	4	4	4	4	4	4	3	3	3	3
46	2	4	1	4	4	4	4	4	4	4	4	4	4	4	4	4	4	4	4	4	4	4	4	4	4	4	4	4	4	3	3	3	3	4	4	3	4	4	4	4	4	4	4	4	4	4	4	4	4
47	2	4	1	4	4	4	4	4	4	4	4	4	4	4	4	4	4	4	4	4	4	4	4	4	4	4	3	4	4	3	3	3	3	3	3	3	4	3	4	4	4	4	4	4	4	4	4	4	4
48	2	4	1	4	4	4	4	4	4	4	5	4	4	4	4	4	5	4	5	4	4	4	5	4	5	4	4	4	4	3	4	3	3	2	3	4	4	4	3	4	4	4	4	4	4	4	4	4	4
49	2	4	1	4	4	4	4	4	4	2	3	4	4	4	4	5	4	5	4	5	3	3	3	2	3	3	3	3	4	3	3	3	2	2	4	4	5	4	5	4	5	5	5	5	5	4	4	4	4
50	1	4	1	5	4	5	5	5	5	5	5	5	5	5	5	5	5	5	5	5	5	5	5	5	5	5	5	5	4	3	3	3	4	4	4	5	4	4	5	5	5	5	5	5	5	4	4	3	4
51	2	3	2	5	5	5	5	5	5	5	5	5	5	5	5	3	3	3	4	4	4	4	4	3	3	3	4	4	4	3	3	5	3	2	2	1	3	2	3	3	3	3	3	2	5	2	3	2	1
52	2	4	1	4	4	4	4	4	4	4	4	4	4	4	4	4	4	5	5	5	4	4	4	4	4	4	3	3	4	3	3	3	3	3	4	4	4	4	4	5	5	5	4	4	5	4	4	4	4
53	2	4	2	4	4	4	4	4	4	4	4	4	4	3	4	4	4	4	4	4	4	4	4	4	4	4	4	4	4	3	4	4	4	4	4	4	4	4	4	4	4	4	4	4	4	4	4	4	4
54	2	4	2	4	2	4	4	4	4	4	4	4	4	4	4	4	4	4	4	4	4	4	4	4	4	4	4	4	4	3	3	3	3	4	4	2	4	4	3	4	4	4	4	4	4	4	4	4	4
55	2	4	2	4	4	4	4	4	4	4	4	4	4	4	4	4	4	4	4	4	4	4	4	3	3	4	4	3	3	3	3	3	3	3	3	3	3	3	4	4	4	4	3	3	4	4	4	4	4
56	2	2	2	5	5	5	5	5	5	5	5	5	5	5	5	5	5	5	5	5	5	5	5	5	5	5	5	5	4	3	3	2	3	3	3	4	2	4	3	4	4	4	3	4	4	4	4	4	4
57	2	2	2	3	3	3	3	3	3	3	3	3	3	3	3	3	3	3	3	3	3	3	3	3	3	3	3	3	3	3	3	3	3	3	3	4	4	4	4	4	4	4	3	3	4	4	4	4	4
58	2	3	2	4	4	4	4	4	4	4	4	4	4	4	4	4	4	4	4	4	4	4	4	4	4	4	4	4	3	3	3	3	3	3	3	4	4	4	4	3	4	4	4	4	4	4	4	4	4
59	2	2	2	4	4	4	4	5	5	5	5	5	5	5	5	5	5	5	5	5	5	5	5	5	5	5	5	5	5	4	4	4	4	4	4	4	4	4	4	4	4	4	4	4	4	4	4	4	4
60	2	2	2	4	4	4	4	4	4	3	4	3	3	4	3	4	3	4	4	4	4	4	4	4	4	4	4	4	3	3	3	3	3	3	3	3	3	3	3	3	3	3	3	3	3	3	3	3	3
61	2	3	2	3	3	3	3	3	3	3	3	3	3	3	3	3	3	3	3	4	3	3	3	4	3	4	4	4	4	3	3	3	3	4	4	3	4	3	3	3	3	3	3	3	3	3	3	3	3
62	2	2	1	4	4	4	4	4	4	4	4	4	4	4	4	4	4	4	4	4	4	4	4	4	4	4	4	4	4	3	3	3	3	3	4	3	4	3	4	4	4	4	4	4	4	4	4	4	4
63	2	3	1	4	2	4	5	3	4	5	5	4	4	4	4	4	4	4	4	5	4	4	5	3	4	4	3	4	4	3	3	3	3	3	4	5	4	5	4	2	3	4	5	5	5	4	4	4	4
64	1	4	1	5	5	5	5	5	5	5	5	5	5	5	4	4	4	5	4	5	5	5	5	4	4	4	4	4	4	3	4	4	3	4	4	5	4	4	5	2	1	1	1	1	1	5	4	4	4
65	2	1	2	5	3	5	5	5	5	5	5	5	5	5	5	5	5	5	5	5	5	5	5	5	5	5	5	5	4	4	4	4	4	4	4	5	5	5	5	5	5	5	5	5	5	4	4	4	4
66	2	4	1	5	5	5	5	5	5	5	5	5	5	5	5	5	5	5	5	5	5	5	5	5	5	5	5	5	4	3	3	3	3	2	3	3	4	3	3	3	4	3	4	3	4	3	3	3	3
67	2	4	2	4	4	4	4	4	4	4	4	4	4	4	4	4	4	4	4	4	4	4	4	4	4	3	4	4	4	3	3	3	3	3	3	3	4	2	4	4	4	4	3	3	4	3	3	3	3
68	2	1	2	5	5	5	5	5	5	5	5	5	5	5	5	5	5	5	5	5	5	5	5	5	5	5	5	5	5	2	3	3	4	5	5	5	5	5	5	5	5	5	5	5	5	5	5	5	5
69	2	3	2	5	5	5	5	5	5	5	5	4	4	5	5	4	4	4	4	4	5	5	5	4	4	4	4	4	5	3	2	3	3	3	3	3	3	3	3	3	4	3	3	3	4	3	4	3	4
70	2	3	2	4	4	5	4	4	4	5	5	5	4	4	5	4	4	4	5	4	5	5	5	5	5	5	5	5	4	4	4	4	4	4	4	5	5	5	4	4	5	5	5	5	5	4	5	4	5
71	2	4	1	5	5	5	5	5	4	5	5	5	5	5	5	5	5	5	5	5	5	5	5	5	5	5	5	5	4	4	3	3	3	3	3	5	3	4	5	4	5	4	4	3	5	4	4	3	4
72	2	4	1	4	4	4	4	4	4	4	4	4	4	4	4	4	4	4	4	4	4	4	4	4	4	4	4	4	4	4	3	4	3	4	4	4	3	3	3	4	4	4	4	3	3	4	4	4	4
73	2	4	2	5	5	5	5	5	5	5	5	4	4	5	5	5	4	4	4	4	4	4	4	5	5	5	5	5	5	2	2	2	2	1	3	4	5	1	5	5	5	4	4	3	4	4	4	4	4
74	1	1	1	4	4	4	4	4	5	4	5	4	5	4	4	4	4	5	5	5	5	5	5	5	4	4	4	5	5	4	4	3	3	3	4	5	5	5	5	3	5	5	4	5	5	4	4	5	4
75	2	3	2	4	4	4	4	4	4	4	4	4	4	4	4	4	4	4	4	4	4	4	4	4	4	4	4	4	4	4	4	4	4	4	4	4	4	4	4	4	4	4	4	4	4	4	4	4	4
76	2	4	1	4	4	4	5	4	5	4	5	4	5	4	4	4	4	4	4	4	5	5	4	4	4	4	4	5	4	3	3	2	2	2	3	4	4	3	4	4	4	4	4	4	4	4	3	3	3
77	2	3	1	3	4	5	4	4	4	4	4	5	4	4	4	4	4	4	5	4	4	4	4	4	4	4	4	4	3	1	3	3	3	2	4	4	4	4	4	4	4	3	4	4	4	3	3	3	3
78	2	4	2	5	3	5	5	5	5	5	5	5	5	5	5	5	5	5	5	5	5	5	5	5	5	5	5	5	4	4	4	4	3	2	3	3	5	4	4	4	2	4	4	4	4	3	3	3	3
79	2	4	1	4	4	4	4	4	4	4	4	4	4	4	4	4	4	4	4	4	4	4	4	4	4	4	4	4	4	3	3	3	2	3	3	4	4	4	4	4	4	4	3	4	4	4	4	2	4
80	1	4	1	5	5	5	5	5	5	5	5	5	5	5	5	5	5	5	5	5	5	5	5	5	5	5	5	5	4	3	3	2	3	3	3	5	5	5	5	5	5	5	5	5	5	4	5	4	4
81	2	4	2	5	5	5	5	5	5	5	5	5	5	5	5	5	5	5	5	5	5	5	5	5	5	5	5	5	5	3	3	4	5	4	5	5	5	5	5	5	5	5	5	5	5	5	5	5	5
82	1	3	1	5	5	5	5	5	5	5	5	5	5	5	5	5	5	5	5	5	5	5	5	5	5	5	5	5	4	3	3	3	4	4	4	4	4	4	4	4	4	4	4	4	4	4	4	4	4
83	1	3	1	4	4	4	4	4	4	4	4	4	4	4	4	4	4	4	4	4	4	4	4	4	4	4	4	4	4	4	4	4	4	4	4	3	3	3	3	4	3	3	3	3	4	4	4	4	4
84	2	4	2	5	4	5	5	4	5	4	4	4	4	4	4	4	4	4	5	5	5	5	5	4	4	4	4	4	3	4	4	4	2	2	2	4	4	4	4	4	4	4	4	4	4	3	3	3	3
85	2	3	1	5	5	5	5	5	4	5	5	5	5	5	5	4	4	4	5	4	5	5	4	4	4	5	4	4	5	5	1	4	3	2	3	2	4	5	3	3	3	4	4	4	3	4	3	3	3
86	2	2	1	4	4	4	4	4	4	4	4	4	4	4	4	4	4	4	4	4	4	4	4	4	4	4	4	4	4	3	3	3	3	3	4	3	5	4	4	4	5	5	5	5	5	5	5	5	5
87	1	4	1	5	3	5	5	5	5	5	5	5	5	5	5	5	5	5	5	5	5	5	5	5	5	5	5	5	4	4	3	3	4	4	4	5	5	5	5	5	5	5	5	5	5	4	4	4	4
88	2	4	1	4	4	4	4	4	4	4	4	4	4	4	4	3	3	3	3	3	3	4	4	4	3	4	3	3	4	3	3	3	3	3	3	3	4	3	4	3	4	3	4	3	3	4	4	4	4
89	2	4	1	3	2	5	3	3	3	3	5	5	3	4	5	3	3	4	4	5	4	4	4	3	3	4	4	4	4	3	3	3	4	4	4	4	4	3	4	4	5	4	3	3	5	4	4	4	4
90	2	3	1	3	3	3	3	3	3	3	3	3	3	3	3	3	3	3	3	3	3	3	3	3	3	3	3	3	3	3	3	3	3	3	3	3	3	3	3	3	4	3	3	3	3	3	3	3	3
91	2	4	2	4	2	4	4	4	4	4	4	4	4	4	4	4	4	4	4	4	4	4	4	4	4	4	4	4	4	4	4	4	4	4	4	4	4	2	4	4	4	4	4	4	4	4	4	4	4
92	2	3	1	3	2	5	3	3	3	4	4	5	5	4	5	4	4	4	4	4	4	4	4	3	4	4	4	4	4	3	3	3	3	4	4	5	5	4	4	4	5	4	4	4	5	4	4	3	4
93	2	4	1	5	2	5	5	5	5	5	5	5	4	4	2	4	4	5	5	5	5	5	5	4	4	5	4	5	4	3	3	2	3	3	3	2	5	4	4	4	5	4	4	4	5	4	4	3	4
94	2	4	2	3	2	5	3	3	3	3	4	4	3	4	4	4	4	4	4	4	4	4	4	3	3	4	3	4	4	2	3	3	3	5	5	5	5	5	5	5	5	5	5	5	5	3	3	3	3
95	2	1	1	5	3	5	5	4	5	4	4	5	4	4	4	4	5	5	5	5	4	5	5	5	4	5	4	4	5	3	3	3	3	3	5	5	4	5	5	4	5	4	4	5	5	4	4	4	5
96	1	4	1	4	3	4	4	4	4	4	4	4	4	4	4	4	4	4	4	4	4	4	4	4	4	4	4	4	4	3	4	4	4	4	4	2	5	3	5	5	5	5	5	5	5	4	4	4	4
97	2	3	2	4	2	5	5	5	5	5	5	5	5	5	5	5	5	5	5	5	5	5	5	5	5	5	5	5	5	3	4	3	4	4	4	5	5	5	4	4	4	5	5	4	5	5	5	5	5
98	2	2	1	5	5	5	5	4	4	4	5	5	5	4	4	4	4	5	5	4	4	4	5	4	5	5	5	5	4	4	3	4	4	5	5	4	4	4	4	4	4	4	4	4	4	4	4	4	4
99	2	3	1	5	5	5	5	5	5	5	5	5	4	4	4	4	5	5	4	5	5	4	4	4	4	4	5	5	4	3	4	3	4	4	4	5	5	5	5	4	5	5	5	4	4	3	3	3	3
100	1	4	2	5	5	5	5	5	5	5	5	5	5	5	5	5	5	5	5	5	5	5	5	5	5	5	5	5	4	4	4	3	3	5	5	2	5	5	5	5	4	5	5	5	5	4	4	3	4
101	2	3	2	5	5	5	5	5	4	5	4	4	4	5	5	4	4	4	4	4	5	5	5	5	5	5	5	5	3	2	3	3	3	3	4	4	4	3	4	4	4	4	4	4	4	5	5	5	5
102	2	3	2	4	4	5	4	5	5	4	5	4	4	4	4	4	4	4	4	4	4	4	4	4	4	4	4	4	4	4	3	4	3	3	4	4	4	4	4	4	4	4	4	4	4	4	4	4	4
103	1	4	1	5	3	5	5	4	5	5	5	5	5	5	5	5	5	5	5	5	5	5	5	5	5	5	5	5	5	3	5	5	5	4	4	5	5	1	5	5	5	5	5	5	5	5	5	5	5
104	2	4	2	4	3	4	4	4	4	4	4	4	4	4	3	4	4	4	4	4	4	4	4	3	3	4	3	4	4	3	3	3	3	3	3	4	4	3	4	4	4	4	4	4	4	4	4	4	4
105	2	2	2	3	3	3	3	3	3	3	3	3	3	3	3	3	3	3	3	3	3	3	3	3	3	3	3	3	3	3	3	3	3	3	3	3	4	3	4	4	4	4	4	4	4	3	3	3	4
106	2	4	1	4	4	4	4	4	4	4	4	4	4	4	4	4	4	4	4	4	4	4	4	4	4	4	4	4	4	4	4	4	4	4	4	2	4	2	4	4	4	4	4	4	4	4	4	4	4
107	1	4	2	4	4	4	4	4	4	4	4	4	4	4	4	4	4	4	4	4	4	4	4	4	4	4	4	4	4	4	4	4	4	4	4	3	4	2	4	4	4	4	4	4	4	4	4	4	4
108	2	4	1	3	4	4	4	4	4	4	4	4	3	4	4	4	4	4	4	4	4	4	4	4	4	4	4	4	4	3	2	2	3	3	3	4	4	4	4	4	4	4	4	4	4	5	5	5	5
109	2	4	2	4	4	4	4	4	4	4	4	4	4	4	4	4	4	4	4	4	4	4	4	4	4	4	4	4	4	4	4	4	4	4	4	4	4	4	4	4	4	4	4	4	4	4	4	4	4
110	2	3	1	4	4	3	5	4	5	4	5	5	4	5	4	5	5	5	4	4	5	5	5	3	4	4	4	4	4	3	3	3	3	5	5	5	4	4	4	4	4	5	5	5	5	4	4	4	5
111	2	3	2	4	4	4	4	4	4	4	4	4	4	4	4	4	4	4	4	4	4	4	4	4	4	4	4	4	4	4	3	3	4	4	4	5	5	5	4	4	4	4	4	4	4	4	4	4	4
112	2	3	3	5	3	5	5	5	5	5	5	5	5	5	5	5	5	5	5	5	5	5	5	3	5	5	5	5	5	5	5	4	4	4	4	5	5	5	5	5	5	5	5	5	5	4	4	4	4
113	1	4	1	5	3	5	4	4	4	4	4	4	4	4	4	4	4	4	4	4	4	4	4	3	4	4	4	4	4	3	3	3	4	4	4	4	4	4	4	4	4	3	4	4	4	4	4	4	4
114	2	4	1	5	5	5	5	5	5	5	5	5	5	5	5	5	5	5	5	5	5	5	5	5	5	5	5	5	5	3	5	5	5	3	3	4	5	4	5	5	5	5	5	5	5	5	5	5	5
115	2	4	1	4	4	4	4	4	4	4	4	4	4	4	4	4	4	4	4	4	4	4	4	4	4	4	4	4	4	4	4	4	4	4	4	3	4	3	4	4	4	4	4	3	3	4	4	4	4
116	2	4	2	5	5	5	5	5	5	5	5	5	5	5	5	5	5	5	5	5	5	5	5	5	5	5	5	5	5	3	3	3	3	3	4	5	5	5	5	5	5	5	5	5	5	3	3	1	4
117	2	4	2	5	5	5	5	4	4	4	4	3	3	3	4	4	4	4	4	3	3	4	4	3	3	4	3	3	5	2	4	3	3	2	3	3	4	3	4	4	3	3	3	2	4	5	5	5	4
118	2	3	1	4	3	4	4	4	4	4	4	4	4	4	4	4	4	4	4	4	4	4	4	3	4	4	4	4	4	3	3	4	4	3	4	4	4	4	4	4	4	4	4	4	4	4	4	4	4
119	2	4	2	4	4	4	4	5	5	5	5	4	4	4	4	5	4	5	4	4	4	5	4	4	4	5	4	4	4	3	3	4	4	4	4	5	4	3	4	3	4	4	4	4	4	3	3	3	3
120	1	3	2	4	2	4	4	4	4	4	4	4	4	4	4	4	4	4	4	4	4	4	4	4	4	4	4	4	4	3	2	3	3	3	3	4	4	3	3	4	4	4	3	3	4	3	3	3	4
121	1	3	1	5	3	5	5	5	5	5	5	5	5	4	5	5	5	5	5	5	5	5	5	5	5	5	5	5	4	3	3	4	3	5	5	3	5	3	5	5	5	5	5	5	5	4	4	4	4
122	2	4	2	4	3	2	3	4	4	4	4	4	4	4	4	4	4	4	4	4	4	4	4	4	4	4	4	4	4	3	3	4	4	4	4	4	4	4	4	4	4	4	4	4	4	4	4	4	4
123	2	3	2	5	5	5	5	5	5	5	5	5	5	5	5	5	5	4	4	4	5	5	5	5	5	5	5	5	4	4	3	3	3	2	4	2	3	3	3	3	2	3	3	3	3	4	4	4	4
124	2	4	2	4	3	4	3	3	3	4	4	4	4	3	4	4	4	4	4	4	4	4	4	4	4	4	3	3	4	3	3	3	3	3	4	4	4	4	4	4	4	4	4	4	4	3	3	3	3
125	2	4	2	4	3	4	4	4	4	5	4	4	4	4	4	4	4	4	4	4	4	4	4	4	4	4	4	4	4	3	3	3	3	4	4	4	4	4	4	4	4	4	4	4	4	4	3	3	3
126	1	4	1	5	4	5	5	4	5	5	5	5	5	5	5	5	5	5	5	5	5	5	5	5	5	5	5	5	3	1	1	1	1	3	3	5	5	5	5	5	5	5	5	5	5	1	2	1	2
127	1	2	1	5	4	5	5	4	4	4	4	4	4	4	4	4	4	4	4	4	4	4	4	4	4	4	4	4	4	3	3	3	3	3	3	4	4	3	4	4	4	4	4	4	4	4	4	4	4
128	1	3	2	5	5	5	5	5	5	5	5	5	5	5	5	4	5	5	5	4	5	5	5	5	5	5	5	5	5	5	4	4	2	1	3	4	4	4	4	4	4	4	4	4	4	5	5	3	5
129	1	1	1	4	4	4	4	4	4	5	4	4	4	5	4	4	5	5	5	4	4	4	4	4	4	4	4	5	4	4	4	4	3	4	4	2	3	2	3	4	3	3	3	3	3	4	4	4	4
130	2	4	1	4	4	4	4	4	4	4	4	4	4	4	4	3	4	4	4	4	4	4	4	4	4	4	3	3	3	2	2	2	2	2	3	4	3	3	2	3	2	2	2	2	2	2	2	2	2
131	1	1	2	4	4	5	5	5	5	5	5	4	5	5	5	5	5	5	5	5	5	5	5	5	5	5	5	5	4	4	4	4	3	3	3	3	4	2	4	3	4	4	4	4	4	4	4	4	4
132	1	1	1	4	3	4	3	3	4	4	4	4	4	4	4	4	4	4	4	4	4	4	4	3	3	3	3	3	4	4	3	3	3	4	4	4	3	3	4	4	4	3	4	4	4	4	4	4	4
133	1	1	2	4	4	4	4	4	4	4	4	4	4	4	4	4	4	4	4	4	4	4	4	4	4	4	4	4	4	4	4	4	4	4	4	4	4	4	4	4	3	3	4	4	4	4	4	4	4
134	1	1	2	4	4	4	4	4	4	4	4	4	4	4	4	4	3	3	3	3	3	3	3	4	3	4	3	3	2	3	2	3	2	1	3	3	4	3	4	4	4	4	4	4	4	4	4	4	5
135	1	1	2	4	4	4	4	4	4	4	4	3	3	4	4	4	4	4	4	4	4	4	4	4	4	4	4	4	4	4	4	2	4	3	4	4	4	4	4	2	4	4	4	4	4	4	4	4	4
136	1	1	1	2	4	4	4	4	4	4	4	4	4	4	3	4	4	4	4	4	4	4	4	4	4	4	4	4	4	3	3	3	4	3	3	4	3	4	4	3	4	3	4	4	5	3	3	3	4
137	2	2	2	5	5	5	5	5	5	5	5	5	5	5	5	5	5	5	5	5	5	5	5	2	3	5	4	4	3	3	3	3	3	1	2	4	4	4	4	4	4	4	4	4	4	4	4	4	3
138	1	2	2	4	3	4	4	4	4	4	4	4	4	4	4	3	3	4	4	4	4	4	4	4	4	4	4	4	2	3	3	2	3	2	3	3	3	2	3	3	3	3	2	3	4	4	4	4	4
139	1	3	1	4	5	5	4	5	5	5	4	4	5	4	4	5	5	4	5	5	5	5	4	4	5	5	4	4	4	4	3	4	3	4	4	3	3	3	4	5	4	5	4	5	4	4	4	4	5
140	1	2	1	5	5	5	5	5	5	5	5	4	4	5	5	4	4	4	4	5	5	5	5	5	5	5	5	5	5	5	5	5	5	5	5	5	5	5	5	5	5	5	5	5	5	4	4	4	4
141	1	3	2	5	5	5	5	5	4	4	4	4	4	4	4	4	3	4	5	4	3	4	4	3	4	4	5	5	4	4	3	3	4	3	3	4	3	3	4	4	4	3	4	3	4	3	3	3	4
142	1	1	1	4	4	5	5	4	5	4	5	4	4	4	3	4	3	4	4	4	4	5	5	3	5	4	5	5	4	3	3	5	2	1	4	4	2	4	4	3	4	3	5	3	5	5	5	2	4
143	1	2	1	3	4	3	3	4	3	4	3	4	3	3	3	4	3	4	3	3	3	4	3	3	3	4	2	4	4	2	2	2	4	4	4	3	4	4	1	1	1	1	1	1	1	3	4	4	2
144	1	1	2	5	5	5	5	5	5	5	5	5	5	5	5	5	5	5	5	5	5	5	5	5	5	5	5	5	3	3	3	3	3	3	3	3	4	3	3	4	4	3	4	3	3	5	5	5	5
145	1	1	1	3	3	3	3	3	4	3	3	4	4	4	4	4	4	4	4	4	4	4	4	4	4	4	4	4	4	3	3	4	4	4	4	3	4	3	4	4	4	3	4	4	4	4	4	4	4
146	1	2	1	4	4	5	4	4	3	3	4	4	4	4	3	4	4	4	3	4	3	3	3	2	3	3	3	4	3	4	4	4	4	3	5	5	4	5	5	5	5	5	5	5	5	4	4	4	4
147	2	2	3	4	4	4	5	5	5	5	5	5	5	5	4	5	4	4	5	5	5	5	5	4	4	5	5	5	5	5	4	4	5	5	5	4	5	5	5	4	5	5	5	5	5	5	5	5	5
148	2	3	2	5	5	5	5	5	5	5	5	5	5	4	4	5	3	5	5	5	5	5	5	5	5	5	5	5	5	5	4	4	4	4	4	5	5	5	5	4	5	4	4	4	5	5	5	5	5
149	2	4	2	5	5	5	5	5	5	5	5	5	5	5	4	4	4	4	5	5	5	5	5	5	5	5	5	5	3	3	3	3	3	3	4	4	3	3	4	3	4	3	3	3	5	3	4	4	4
150	2	2	2	5	5	4	5	5	5	5	5	5	5	5	4	5	4	5	5	5	5	5	5	5	5	5	5	5	4	4	4	4	4	4	4	5	4	4	5	5	5	4	5	4	5	3	3	4	4
151	2	2	2	5	5	5	5	5	5	5	5	5	5	4	4	5	4	4	5	5	5	5	5	5	5	5	5	5	4	4	3	3	4	4	4	4	4	2	4	4	5	4	3	3	4	4	4	4	4
152	2	4	2	5	5	5	5	5	5	5	5	5	5	4	4	5	4	5	5	5	5	5	5	4	4	5	5	5	4	3	4	4	4	4	4	4	4	3	5	4	5	4	5	5	5	5	5	5	5
153	2	2	2	5	5	5	5	5	5	5	5	5	5	4	4	4	4	4	5	5	5	5	5	5	5	5	5	4	4	4	5	4	4	4	4	5	5	5	5	5	5	5	5	4	5	5	5	5	5
154	2	3	2	5	5	5	5	5	5	5	5	5	5	4	4	4	4	4	5	5	5	5	4	4	5	5	5	5	4	4	4	4	5	5	5	4	4	2	4	4	5	4	5	4	5	5	5	4	5
155	2	2	2	5	5	4	5	5	5	5	5	5	5	4	4	4	4	5	5	5	5	5	5	5	5	5	5	4	4	3	3	3	4	3	4	4	4	4	4	5	5	4	5	4	5	4	4	4	4
156	2	2	2	5	5	4	5	5	5	5	5	5	5	4	4	5	4	5	5	5	5	5	5	5	5	5	5	5	3	3	3	3	4	4	4	5	4	5	4	5	5	4	5	4	5	4	4	4	4
157	2	2	2	5	5	4	5	5	5	5	5	5	5	5	4	5	4	5	5	5	5	5	5	4	5	5	5	5	4	4	4	4	4	4	4	4	4	4	3	4	4	4	5	5	5	3	3	4	4
158	2	3	1	5	4	5	5	4	4	4	4	4	4	4	4	4	4	4	4	4	4	4	4	4	4	4	4	4	4	3	3	3	4	5	5	4	4	4	4	4	4	4	4	4	4	5	5	5	5
159	2	3	1	4	4	4	4	5	5	5	5	5	5	5	5	5	5	5	5	5	5	5	5	5	5	5	5	5	4	3	4	4	4	4	4	3	4	2	3	3	4	3	3	4	4	3	3	3	4
160	1	4	2	5	5	5	5	5	5	5	5	5	5	5	5	5	5	5	5	5	5	5	5	5	5	5	5	5	5	5	5	5	5	5	5	5	5	5	5	5	5	5	5	5	5	5	5	5	5
161	1	1	1	3	3	3	3	4	4	4	4	4	4	4	4	4	4	4	4	4	4	4	3	4	3	4	3	4	4	3	4	4	3	4	4	2	4	2	4	5	5	5	5	5	5	4	4	4	4
162	2	3	1	4	3	3	4	4	4	4	4	5	5	5	5	4	4	5	5	5	4	4	4	4	4	5	4	4	4	4	3	4	3	5	4	5	5	5	5	5	5	5	5	5	5	4	4	4	4
163	1	3	2	4	4	4	4	4	4	4	4	4	4	4	4	4	4	4	4	4	4	4	4	4	4	4	4	4	5	4	5	4	4	4	4	2	3	3	4	4	4	4	4	3	4	4	3	4	4
164	2	3	2	2	3	4	4	4	4	4	4	4	4	4	4	4	3	4	4	4	4	4	4	4	4	3	4	4	4	3	3	3	3	3	3	3	4	3	4	3	4	3	3	3	3	3	3	4	4
165	1	3	2	5	5	5	5	5	4	5	5	4	5	5	4	5	3	4	5	5	5	5	5	5	5	5	5	5	4	3	3	5	5	5	5	4	5	4	5	4	3	4	5	4	4	4	4	4	4
166	2	4	2	3	3	3	3	3	4	3	4	4	3	3	4	3	2	2	3	3	2	2	3	3	3	3	3	3	3	4	3	3	2	2	2	3	4	2	3	3	3	3	3	3	3	2	2	2	4
167	2	3	2	4	4	4	3	4	4	4	4	4	3	3	3	4	2	3	4	4	3	4	4	3	3	4	3	3	3	3	2	2	3	2	3	4	3	3	2	3	3	3	3	2	4	3	3	3	4
168	2	4	3	4	4	4	4	4	3	4	4	4	4	4	4	4	3	4	4	4	4	4	4	3	3	4	4	4	4	3	4	4	4	3	4	3	5	5	5	5	5	5	5	4	5	4	4	4	4
169	2	1	3	4	4	4	5	5	4	4	4	4	4	4	4	4	4	4	4	4	4	4	4	3	4	4	4	4	4	4	3	4	3	4	4	4	4	3	4	3	3	3	4	3	4	4	4	4	4
170	2	4	2	4	3	4	4	3	4	3	4	4	4	4	4	4	4	4	4	4	3	3	3	3	3	4	4	3	4	4	3	4	4	3	3	4	4	3	4	4	4	4	3	3	4	4	4	4	4
171	1	4	3	4	4	4	4	4	4	4	4	4	4	4	4	4	4	4	4	4	4	4	4	4	4	4	4	4	4	4	4	4	4	4	4	5	5	5	5	5	5	5	5	5	5	4	4	4	4
172	1	5	2	4	5	4	3	4	5	4	4	4	5	4	3	4	3	3	4	4	4	4	4	3	4	5	4	4	4	4	3	3	3	2	3	4	4	5	3	4	4	4	3	3	5	5	5	4	4
173	2	5	2	4	4	4	4	4	4	4	4	4	4	4	4	4	3	3	3	3	3	3	3	3	3	3	3	3	3	2	4	4	2	3	3	3	4	3	4	4	3	4	4	3	4	5	5	5	5
174	1	5	2	5	4	4	4	4	4	4	4	4	4	4	4	4	4	4	4	4	4	4	4	3	3	3	3	3	4	4	4	4	4	4	4	4	4	4	4	4	4	4	4	4	4	4	4	4	4
175	1	5	2	4	4	4	4	4	4	4	4	4	4	4	4	4	4	4	4	4	3	4	4	4	4	4	4	4	3	3	3	3	3	3	3	3	3	3	4	3	3	3	3	3	3	3	3	3	3
176	1	5	2	4	4	4	4	4	4	4	4	4	4	4	4	4	4	4	4	4	4	4	4	4	4	4	4	4	3	4	4	4	3	3	3	4	3	3	3	3	3	3	3	3	3	3	3	2	2
177	2	5	2	3	2	2	2	3	3	3	4	4	3	3	3	3	3	4	4	3	4	3	3	2	2	3	3	2	4	3	2	2	2	2	2	3	4	4	4	4	4	4	4	3	3	3	3	2	2
178	1	5	1	3	3	3	4	4	4	4	3	3	3	4	4	4	3	4	4	4	4	3	4	3	3	4	4	4	4	4	4	4	4	4	4	2	2	3	3	3	4	4	2	3	2	4	4	4	4
179	1	3	3	4	4	5	4	4	4	4	4	4	5	4	4	4	4	4	5	4	4	4	3	4	4	3	3	4	4	3	3	4	4	3	4	4	3	3	3	3	3	3	3	3	3	4	4	4	4
180	2	3	2	3	3	4	3	3	4	3	2	4	4	4	4	3	4	3	4	4	3	4	3	2	1	2	3	2	3	3	3	3	3	3	3	2	4	3	3	3	4	5	5	4	5	5	5	5	5
181	1	4	2	5	3	4	3	4	3	4	3	4	4	3	4	3	4	3	4	4	3	4	3	2	4	3	4	3	3	4	3	4	3	4	3	2	2	2	2	3	2	2	2	2	3	5	3	4	4
182	1	2	2	1	2	2	1	2	2	1	1	1	1	1	1	1	1	1	1	1	1	1	1	1	1	1	1	1	1	1	1	1	1	1	1	4	4	3	4	4	4	4	4	4	4	4	4	4	4
183	2	1	2	4	3	5	4	5	4	5	5	4	4	4	4	4	4	4	4	4	4	4	4	4	4	4	4	4	3	3	3	3	4	4	5	4	4	3	4	4	5	4	5	5	5	5	5	4	4
184	2	4	2	4	4	4	4	4	4	4	4	4	4	4	3	4	3	3	4	4	3	3	4	3	4	3	4	3	4	4	4	4	4	3	4	4	5	5	3	4	4	5	4	4	5	2	2	2	2
185	2	3	2	4	4	4	4	4	4	4	4	4	4	4	4	4	4	4	4	4	4	4	4	4	4	4	4	4	4	4	3	3	2	3	4	4	3	3	3	3	4	4	3	3	3	5	5	5	5
186	2	3	2	5	5	5	5	5	5	5	5	5	5	5	5	5	5	5	5	5	5	5	5	5	5	5	5	5	4	4	3	4	3	3	4	4	5	1	5	5	5	5	5	5	5	5	5	5	5
187	2	2	2	4	4	4	4	4	4	4	4	4	4	4	4	4	4	4	4	4	3	4	5	4	4	4	4	4	4	2	3	1	2	5	5	5	5	5	3	3	5	4	5	5	5	3	3	3	3
188	1	2	3	4	4	4	4	4	4	4	4	4	4	4	4	4	4	4	4	4	4	4	4	4	4	4	4	4	4	4	4	4	4	4	4	5	4	5	4	4	4	4	4	4	4	4	4	4	4
189	2	3	2	5	5	5	5	5	5	5	5	5	5	5	5	5	5	5	5	5	5	5	5	5	5	5	5	5	3	3	3	3	3	3	4	3	3	3	3	3	3	3	3	3	3	3	3	3	3
190	2	4	2	4	3	5	4	5	4	5	4	5	4	4	4	4	4	4	4	4	4	4	4	4	4	4	4	4	4	4	4	3	3	4	4	4	4	3	4	4	4	4	4	4	4	4	4	4	3
191	1	4	2	3	2	5	5	5	5	4	5	4	4	4	4	4	4	4	4	4	4	4	4	4	4	4	4	4	3	3	3	3	3	3	3	5	4	5	4	4	3	4	4	4	4	4	4	4	4
192	2	3	2	4	3	4	4	4	4	4	4	4	4	4	4	4	4	4	4	4	4	4	4	4	4	4	4	4	4	4	4	4	4	4	4	5	5	5	5	5	5	5	5	5	5	5	4	4	4
193	2	3	2	3	3	3	3	3	3	3	3	3	3	3	3	3	3	3	3	3	3	3	3	3	3	3	3	3	3	3	3	3	3	2	3	3	3	3	3	3	3	2	2	2	3	3	3	3	3
194	2	3	2	4	4	4	4	4	4	4	4	4	4	4	4	4	4	4	4	4	4	4	4	4	4	4	4	4	4	3	3	3	3	2	2	4	4	4	4	4	4	4	4	4	4	4	4	4	4
195	2	2	3	4	4	3	3	4	4	3	4	3	3	4	4	4	4	4	4	4	3	4	3	4	4	3	4	4	4	3	3	3	4	4	4	4	4	4	4	4	4	3	4	3	4	4	4	4	4
196	2	5	1	4	4	4	4	3	3	3	3	3	3	3	3	3	3	3	3	3	3	3	3	3	3	3	3	3	3	3	3	3	3	3	3	5	3	3	3	4	4	4	4	4	4	3	4	4	4
197	1	5	1	3	3	3	3	4	4	4	4	3	4	4	3	4	4	4	4	4	4	4	4	4	4	4	4	4	4	3	4	3	4	4	4	1	5	1	5	4	5	4	4	5	5	3	3	3	3
198	2	5	1	3	3	4	4	4	4	4	4	3	3	3	4	3	3	3	3	4	4	3	3	4	3	3	3	3	2	2	3	2	3	4	4	3	3	3	3	3	3	3	3	3	3	3	3	3	3
199	2	5	1	5	4	5	5	5	5	5	5	5	5	5	4	4	4	4	4	5	5	5	5	4	4	5	5	5	4	4	4	4	4	5	5	4	4	3	4	4	5	4	5	4	4	5	5	3	5
200	2	5	1	2	3	2	2	3	3	3	3	3	3	3	3	3	3	3	3	3	3	3	3	3	3	3	3	3	4	4	3	3	3	3	3	4	4	3	4	4	5	4	5	4	4	4	2	4	2
201	2	4	1	4	4	4	4	4	4	4	4	4	4	4	4	4	4	4	4	4	4	4	4	4	4	4	4	4	4	4	4	3	4	4	4	3	4	3	4	4	4	4	4	4	4	4	4	4	4
202	1	3	1	4	4	4	4	4	4	4	4	4	4	4	4	4	4	4	4	4	4	4	4	3	4	4	4	4	4	4	4	4	4	4	4	5	5	5	5	5	5	5	5	5	5	4	4	4	4
203	1	3	2	4	4	4	4	4	4	4	4	4	4	4	4	4	4	4	4	4	4	4	4	4	4	4	4	4	5	5	5	5	5	5	5	1	3	3	3	3	4	3	3	3	3	4	4	4	4
204	2	3	1	5	4	4	3	4	4	4	4	4	3	3	4	3	3	3	4	3	3	4	4	2	3	4	3	3	5	4	4	4	4	4	4	5	4	5	4	5	5	5	5	5	5	4	4	4	4
205	2	3	2	4	4	4	4	4	4	4	4	4	4	4	4	4	4	4	4	4	4	4	4	4	4	4	4	4	3	3	3	3	3	3	3	4	4	4	4	4	4	4	4	4	4	2	2	2	2
206	1	3	2	4	3	4	4	4	4	4	4	4	4	4	4	4	4	4	4	4	4	4	4	4	4	4	4	4	4	3	3	4	3	4	4	4	4	3	3	3	5	4	3	3	5	5	4	4	4
207	1	3	2	5	5	5	5	5	5	5	5	5	5	5	5	5	5	5	5	5	5	5	5	4	4	4	4	4	4	4	3	4	4	3	4	4	4	3	4	4	4	4	4	4	4	5	5	5	5
208	2	2	2	5	5	5	5	5	5	5	5	5	5	5	5	5	5	5	5	5	5	5	5	5	5	5	5	5	4	3	4	4	4	5	5	3	3	3	3	4	3	3	3	3	3	4	4	4	4
209	2	2	2	4	4	4	4	5	4	4	4	4	4	4	5	4	4	3	5	3	4	5	4	3	3	4	4	3	4	3	3	4	2	2	3	4	3	4	4	3	4	3	3	3	4	4	4	4	4
210	2	3	2	4	4	4	4	4	4	4	4	4	4	4	4	4	4	4	4	4	4	4	4	4	4	4	4	4	4	3	3	3	4	4	4	5	5	5	5	5	4	5	4	4	5	4	4	4	4
211	2	2	2	4	4	4	4	4	4	4	4	4	4	4	4	4	4	4	4	4	4	4	4	4	4	4	4	4	4	3	3	3	4	4	4	5	5	5	5	5	4	5	4	5	5	4	4	4	4
212	2	1	2	4	4	4	4	4	4	4	4	4	4	4	4	4	4	4	4	4	4	4	4	4	4	4	4	4	3	3	3	3	4	4	4	5	5	5	5	5	4	5	4	4	5	5	5	5	5
213	2	4	2	5	5	5	5	5	5	5	5	5	5	5	5	5	5	5	5	5	5	5	5	5	5	5	5	5	4	4	4	4	4	4	4	5	4	5	5	4	5	5	4	5	5	4	4	4	4
214	2	3	2	4	4	4	4	4	4	4	4	4	4	4	4	4	4	4	4	4	4	4	4	4	4	4	4	4	4	4	4	4	4	4	4	5	4	5	5	5	4	5	4	5	5	3	3	3	3
215	2	4	3	4	4	4	4	4	4	4	4	4	4	4	4	4	4	4	4	4	4	4	4	4	4	4	4	4	4	4	3	4	4	4	4	5	5	5	4	5	4	5	4	5	5	4	4	4	4
216	2	4	3	4	4	4	4	4	4	4	4	4	4	4	4	4	4	4	4	4	4	4	4	4	4	4	4	4	4	4	4	4	4	4	4	5	5	5	5	5	5	5	5	5	5	4	4	4	4
217	1	3	2	5	5	5	5	5	5	5	5	5	5	5	5	5	5	5	5	5	5	5	5	5	5	5	5	5	4	4	4	4	4	4	4	5	5	5	5	5	4	5	5	4	5	4	4	4	4
218	2	3	3	4	4	4	4	4	4	4	4	4	4	4	4	4	4	4	4	4	4	4	4	4	4	4	4	4	4	4	4	4	4	4	4	5	5	5	5	5	5	5	5	5	5	3	3	3	3
219	1	3	2	5	5	5	5	5	5	5	5	5	5	5	5	5	5	5	5	5	5	5	5	5	5	5	5	5	5	4	4	4	4	4	4	5	5	5	4	5	4	5	5	5	5	4	4	4	4
220	1	2	3	4	4	4	4	4	4	4	4	4	4	4	4	4	4	4	4	4	4	4	4	4	4	4	4	4	4	4	4	4	4	4	4	5	5	5	5	5	5	5	5	5	5	4	4	4	4
221	2	2	2	4	4	4	4	4	4	4	4	4	4	4	4	4	4	4	4	4	4	4	4	4	4	4	4	4	4	4	3	4	3	3	3	5	4	5	4	4	4	4	4	4	5	3	3	3	3
222	2	1	2	5	5	5	5	5	5	5	5	5	5	5	5	5	5	5	5	5	5	5	5	5	5	5	5	5	5	5	3	5	4	4	4	5	5	5	5	5	5	4	5	4	4	5	5	5	5
223	2	4	2	1	1	1	1	4	4	4	4	4	4	4	4	4	4	4	4	4	4	4	4	4	4	4	4	4	4	4	4	4	4	4	4	4	4	4	5	3	4	5	4	4	5	5	5	5	5
224	2	4	2	4	4	4	4	4	4	4	4	4	4	4	4	4	4	4	4	4	4	4	4	4	4	4	4	4	3	3	2	2	3	3	3	5	3	5	4	4	4	4	4	4	5	5	5	5	5
225	2	3	2	1	1	1	1	1	1	1	1	1	1	4	4	4	4	4	4	4	4	4	4	4	4	4	4	4	3	3	3	3	3	3	3	5	4	5	4	4	4	4	4	4	4	5	5	5	5
226	2	3	2	4	4	4	4	4	4	4	4	4	4	4	4	4	4	4	4	4	4	4	4	4	4	4	4	4	2	2	2	2	2	2	2	5	3	5	4	4	4	4	4	4	4	4	4	4	4
227	2	3	2	4	4	4	4	4	4	4	4	4	4	4	4	4	4	4	4	4	4	4	4	4	4	4	4	4	3	3	3	3	4	4	4	5	5	4	5	5	5	5	5	4	5	4	4	4	4
228	1	2	2	5	5	5	5	5	5	5	5	5	5	5	5	5	5	5	5	5	5	5	5	5	5	5	5	5	4	4	3	4	4	4	4	5	4	5	4	4	4	4	4	4	5	4	4	4	4
229	2	2	2	4	4	4	4	4	4	4	4	4	4	4	4	4	4	4	4	4	4	4	4	4	4	4	4	4	3	3	3	3	4	4	4	4	4	2	4	4	4	4	4	4	4	4	4	4	4
230	2	2	3	5	5	5	5	5	5	5	5	5	5	5	5	5	5	5	5	5	5	5	5	5	5	5	5	5	3	2	4	5	5	5	5	5	5	5	4	4	4	4	5	4	5	4	4	4	4
231	1	2	3	4	4	4	4	4	4	4	4	4	4	4	4	4	4	4	4	4	4	4	4	4	4	4	4	4	4	4	4	4	4	4	4	5	4	4	4	4	4	4	4	4	5	4	4	4	4
232	2	2	2	4	4	4	4	4	4	4	4	4	4	4	4	4	4	4	4	4	4	4	4	4	4	4	4	4	4	3	3	3	3	3	4	5	4	5	5	4	4	4	4	4	5	5	5	5	5
233	2	4	2	4	4	4	4	4	4	4	4	4	4	4	4	4	4	4	4	4	4	4	4	4	4	4	4	4	4	4	3	4	3	3	3	5	4	5	4	4	4	4	4	4	4	5	5	5	5
234	2	4	2	5	5	5	5	5	5	5	5	5	5	5	5	5	5	5	5	5	5	5	5	5	5	5	5	5	3	3	3	3	4	4	4	5	5	5	4	4	4	4	4	4	5	4	4	4	4
235	2	3	2	4	4	4	4	4	4	4	4	4	4	4	4	4	4	4	4	4	4	4	4	4	4	4	4	4	4	4	3	4	4	4	4	5	4	5	4	4	4	4	5	4	5	5	5	5	5
236	2	2	2	4	4	4	4	4	4	4	4	4	4	4	4	4	4	4	4	4	4	4	4	4	4	4	4	4	3	3	3	3	3	4	4	5	5	5	5	5	5	5	5	5	5	4	4	4	4
237	2	3	2	5	5	5	5	5	5	5	5	5	5	5	5	5	5	5	5	5	5	5	5	5	5	5	5	5	4	4	4	4	5	5	5	5	4	5	4	4	4	4	4	4	4	5	5	5	5
238	1	1	2	3	3	3	3	3	3	3	3	3	3	3	3	3	3	3	3	3	3	3	3	3	3	3	3	3	4	4	3	4	3	3	3	5	5	5	5	5	4	5	5	4	5	4	4	4	4
239	2	4	3	4	4	4	4	4	5	5	5	5	5	4	4	4	4	4	4	4	4	4	4	4	4	4	4	4	4	4	4	4	4	4	4	5	5	5	4	4	4	4	4	4	4	4	4	4	4
240	2	3	3	4	3	4	4	4	4	4	4	4	4	3	4	4	4	4	4	4	4	4	4	4	4	4	4	4	4	4	3	4	3	3	3	5	4	5	5	4	5	4	5	4	4	5	5	5	5
241	1	2	3	4	4	5	5	5	4	4	4	4	4	4	4	3	4	4	3	4	4	4	5	4	4	4	4	5	4	4	3	3	4	4	5	5	5	5	5	5	5	5	5	4	5	4	4	4	4
242	2	4	2	4	4	4	4	4	4	4	4	4	4	4	4	4	4	4	4	4	4	4	4	4	4	4	4	4	3	3	3	3	3	3	3	5	5	5	4	4	4	4	4	4	4	3	3	3	3
243	2	3	2	3	3	4	4	4	4	4	4	4	4	4	4	3	3	3	3	3	3	3	3	4	4	4	4	4	4	4	4	4	4	4	4	5	4	5	5	4	4	4	4	4	5	4	4	4	4
244	2	3	2	2	2	2	2	2	2	2	2	2	2	2	2	2	2	2	2	2	2	2	2	2	2	2	2	2	4	4	3	3	3	3	4	5	4	5	4	4	4	4	4	4	4	4	4	4	4
245	1	3	2	5	5	5	5	5	5	5	5	5	5	5	5	5	5	5	5	5	5	5	5	5	5	5	5	5	5	5	5	5	5	5	5	5	4	5	5	4	5	4	5	5	5	4	4	3	3
246	2	2	2	4	4	4	4	4	4	4	4	4	4	4	4	3	3	3	3	3	3	3	3	2	2	2	4	2	4	4	4	4	4	4	4	5	5	5	4	5	4	5	4	4	5	3	3	4	4
247	1	3	2	5	4	5	5	5	5	4	4	4	4	5	5	3	3	4	4	4	4	4	4	3	4	4	4	4	4	4	3	3	1	1	1	4	4	4	4	4	3	4	4	4	4	4	4	4	4
248	1	2	1	1	2	1	1	5	5	5	5	5	5	5	5	5	5	5	5	5	5	5	5	4	5	5	5	5	5	3	3	3	4	4	4	5	4	5	4	4	4	4	4	4	4	3	3	3	3
249	2	3	2	4	4	5	5	5	5	4	5	5	5	5	5	5	5	5	5	5	5	5	5	4	4	4	5	4	4	3	3	3	3	3	3	5	4	5	5	5	4	5	4	4	4	5	5	5	5
250	2	3	2	4	4	4	4	4	4	4	4	4	4	4	4	3	3	4	3	4	4	4	4	4	4	3	4	3	4	4	3	3	2	2	3	5	5	5	5	5	5	5	5	5	5	5	5	5	5
251	2	2	3	4	4	4	4	4	4	4	4	4	4	4	4	4	4	4	4	3	4	4	4	4	4	4	4	5	4	2	4	5	4	4	4	5	4	5	4	4	4	4	5	4	5	5	5	5	5
252	2	3	2	4	4	4	4	4	4	4	4	4	4	4	4	3	3	2	3	3	3	3	3	3	3	4	3	3	4	4	3	3	4	3	3	5	4	5	4	4	4	4	4	4	4	4	4	4	4
253	2	4	2	5	5	5	5	5	5	5	5	5	5	5	5	5	5	5	5	5	5	5	5	5	5	5	5	5	4	3	3	3	4	4	4	5	4	5	4	4	4	4	4	4	4	2	2	2	2
254	2	4	3	4	2	3	4	4	5	4	5	5	5	5	4	4	3	4	5	5	4	5	5	3	3	5	4	4	4	4	3	3	3	2	3	5	4	5	5	4	5	4	5	4	5	4	4	4	4
255	1	4	2	5	3	5	5	5	5	5	5	5	5	5	5	5	5	5	5	5	5	5	5	3	5	5	5	5	5	5	5	5	5	5	5	4	5	5	5	5	5	5	5	5	5	5	5	1	3
256	2	5	2	4	3	4	4	4	5	4	5	4	4	4	4	4	4	4	4	4	4	4	4	3	4	4	4	4	4	4	4	4	4	3	3	5	4	5	4	4	5	4	5	4	5	3	3	3	3
257	2	3	2	4	4	4	4	4	4	4	4	4	4	4	4	4	4	4	4	3	3	3	3	3	4	4	4	4	4	4	2	3	3	4	4	5	5	5	5	5	5	5	5	5	5	3	3	3	3
258	2	4	2	4	3	4	4	4	4	4	4	4	3	4	3	4	4	4	4	4	4	4	4	4	4	4	4	4	4	4	4	4	4	4	4	5	5	5	5	5	4	5	4	4	5	3	3	3	3
259	2	2	2	4	3	4	4	2	4	4	5	5	3	4	3	4	4	3	5	4	3	3	4	3	4	4	4	3	4	4	3	4	4	3	4	5	5	5	5	5	4	5	5	5	5	4	4	3	3
260	2	3	2	4	4	4	4	4	4	4	4	3	4	4	4	3	3	3	3	4	4	4	4	3	3	3	3	3	3	3	3	3	3	3	3	5	5	5	5	5	5	5	5	5	5	4	4	4	4
261	2	4	2	4	4	4	2	4	4	4	4	4	4	4	4	3	3	2	2	2	3	3	3	3	4	3	3	3	5	2	4	4	3	2	2	5	5	5	5	5	5	5	5	5	5	3	3	3	3
262	2	4	2	5	4	5	5	5	5	5	5	5	5	5	5	5	5	5	5	5	5	5	5	5	5	5	5	5	4	3	3	4	4	4	4	5	5	5	5	5	5	5	5	5	5	5	5	5	5
263	2	3	3	4	3	4	3	4	3	3	4	4	3	4	3	5	5	5	5	5	5	5	5	4	4	4	3	4	3	3	3	3	3	2	3	2	3	3	3	3	3	3	3	3	3	4	4	4	4
264	2	1	3	5	5	5	5	5	5	5	5	5	5	5	5	5	5	5	5	5	5	5	5	5	5	5	5	5	5	3	3	5	5	5	5	4	4	4	4	4	4	4	4	4	4	5	5	5	5
265	2	1	3	4	4	4	4	4	4	4	4	4	4	4	4	4	4	4	5	4	5	5	4	4	4	4	4	4	4	4	3	3	3	3	3	4	4	4	4	4	4	4	4	4	4	4	4	4	4
266	2	4	2	3	3	3	3	3	3	3	3	3	3	3	3	3	3	3	3	3	3	3	3	3	3	3	3	3	3	3	3	3	3	3	3	4	4	2	4	4	4	4	4	4	4	4	4	4	5
267	2	2	3	4	4	5	5	4	5	4	4	4	4	4	4	4	4	4	4	4	4	4	5	5	5	5	4	4	3	3	4	3	3	3	4	4	4	4	4	4	4	4	4	4	4	4	4	4	4
268	2	4	2	4	4	4	4	4	4	4	5	4	4	3	4	4	3	5	3	4	3	4	5	5	3	4	5	5	4	3	4	4	3	3	4	4	2	4	4	4	4	4	4	4	4	4	4	4	4
269	2	2	3	4	4	4	4	5	5	3	4	4	4	3	4	5	5	4	3	3	4	5	5	3	4	4	4	5	4	3	3	4	5	5	5	5	5	5	5	5	5	5	5	5	5	5	5	5	5
270	2	5	3	4	4	4	4	4	4	4	4	4	4	4	3	3	2	2	4	3	3	3	3	4	4	4	3	4	3	3	3	3	4	4	4	4	4	4	4	4	4	4	4	4	4	4	4	4	4
271	1	5	3	4	3	3	3	3	4	3	4	4	3	3	4	3	4	4	4	4	3	4	4	2	2	3	3	3	4	3	3	4	3	3	3	5	5	1	5	5	5	5	5	5	5	4	4	4	4
272	2	4	2	4	4	4	3	4	4	3	3	3	4	4	5	3	4	3	3	3	3	3	3	2	3	3	4	3	3	2	3	2	3	2	3	2	3	2	3	3	3	3	3	3	3	4	4	4	4
273	2	1	2	4	4	4	4	4	4	4	4	4	4	4	4	3	4	3	4	2	4	4	4	5	4	4	4	4	3	2	2	2	2	2	3	4	4	4	4	4	4	4	4	4	4	4	4	4	4
274	2	4	3	4	4	4	4	4	4	4	4	5	5	5	4	3	4	4	5	4	4	3	5	3	4	5	4	4	4	4	4	2	2	1	2	5	5	5	5	5	5	5	5	5	5	4	4	4	4
275	2	4	3	4	4	4	3	4	4	4	4	4	4	4	4	3	3	3	4	4	4	4	4	3	4	4	4	3	4	4	3	4	2	3	4	4	4	4	4	4	4	4	4	4	4	4	4	4	4
276	2	4	3	5	4	4	4	4	4	4	4	4	4	4	4	4	4	4	4	4	4	4	4	4	4	4	4	4	4	4	4	3	3	3	4	4	5	4	5	5	5	5	5	5	5	5	5	5	5
277	2	3	3	4	4	4	4	4	4	4	4	4	4	4	4	4	3	3	4	3	4	4	4	4	3	3	3	3	4	3	3	3	3	3	4	4	4	4	4	4	4	4	4	4	4	4	4	4	4
278	2	2	2	3	2	2	3	3	2	2	2	3	2	2	2	2	2	2	4	3	2	3	3	2	2	3	2	2	3	5	4	4	5	3	5	5	5	5	5	5	5	5	5	5	5	3	3	3	3
279	1	5	2	4	4	4	3	4	4	4	3	4	5	4	4	4	3	3	4	4	3	5	4	2	4	4	3	4	4	3	2	2	3	3	2	4	4	2	4	4	4	4	4	4	4	4	4	4	4
280	2	4	2	3	2	4	3	3	4	2	3	3	3	2	4	4	3	4	3	3	3	3	4	3	4	4	4	3	3	3	2	2	2	3	3	5	5	1	5	5	5	5	5	5	5	4	4	4	4
281	1	2	2	4	3	4	4	4	4	3	5	5	4	4	4	4	4	4	5	5	4	5	4	4	4	5	4	4	4	3	3	3	4	4	4	2	4	2	4	4	4	4	4	4	4	4	4	4	4
282	2	3	1	4	5	5	5	4	4	4	4	4	4	4	4	4	4	4	4	4	5	5	5	5	5	5	5	5	4	4	4	4	4	5	5	4	4	4	5	5	5	5	5	5	5	4	4	4	4
283	2	2	2	5	5	5	4	5	4	4	5	5	5	4	4	5	5	5	5	5	5	5	5	4	4	4	5	5	5	3	2	2	3	4	4	4	4	2	5	4	4	4	5	4	5	4	4	5	5
284	1	5	1	4	3	4	4	4	5	5	5	5	5	5	4	5	4	5	5	5	5	5	5	5	5	5	4	5	4	4	4	4	4	5	5	4	5	4	5	5	5	5	5	5	5	3	3	3	2
285	1	3	2	4	4	5	4	4	4	4	5	5	5	4	4	4	4	4	5	4	4	4	4	4	4	4	4	4	5	3	4	3	4	4	4	5	2	5	4	4	4	4	4	4	4	5	5	5	5
286	1	5	2	4	3	4	4	4	4	4	4	4	4	4	4	4	4	4	4	4	4	4	4	4	4	4	4	4	4	4	4	4	4	4	4	4	4	2	4	4	5	5	4	4	5	4	4	4	4
287	1	3	2	5	4	4	5	5	5	5	5	5	5	5	5	5	5	5	5	5	5	5	5	5	5	5	5	5	5	2	4	4	4	5	5	5	5	5	5	5	5	5	5	5	5	4	4	4	4
288	1	4	2	4	4	4	4	4	4	4	4	4	4	4	4	4	4	4	4	4	4	4	4	4	4	4	4	4	4	4	4	4	4	4	4	4	3	4	3	4	4	4	4	4	4	5	4	4	4
289	2	4	2	4	4	4	4	4	4	4	4	4	4	4	4	4	4	4	4	4	4	4	4	4	4	4	4	4	4	4	4	3	4	3	4	4	4	4	4	4	4	4	4	4	4	4	4	4	4
290	2	2	3	5	5	5	5	5	5	5	5	5	5	5	5	4	4	4	4	5	5	5	5	5	5	5	5	5	5	1	3	4	5	5	5	4	3	3	4	5	5	3	5	4	5	4	5	5	5
291	2	2	3	5	5	5	5	5	5	5	5	3	5	5	5	3	3	3	3	2	3	3	3	5	5	5	3	3	3	3	3	4	4	2	2	3	4	4	3	3	2	3	4	3	3	4	3	2	4
292	2	2	3	4	5	5	5	5	5	5	5	5	5	5	5	5	4	5	5	5	5	5	5	5	5	5	5	5	5	4	5	4	5	5	5	5	4	5	5	4	4	4	5	5	5	5	5	5	4
293	1	5	2	4	4	4	4	4	4	4	4	4	4	4	4	4	4	4	4	4	4	4	4	4	4	4	4	4	3	3	3	3	3	3	3	3	4	4	3	4	3	4	3	3	4	5	5	4	4
294	1	4	2	5	4	5	4	4	4	4	5	4	4	4	4	5	4	4	4	5	4	4	4	4	4	5	4	4	5	4	4	4	3	3	4	4	4	2	4	4	4	3	4	3	5	4	4	3	4
[truncated: 9 more columns]

## Sheet: Sheet2
下面是对您工作状况的一些描述，请根据您的实际情况，选择相符选项 在工作中，—1.我可以自由地“做自己”。	2.我对发生的事情有发言权，可以表达我的意见。	3.我感到被控制，有压力。	4.我觉得自己是个有能力的人。	5.我经常感到不称职或无能。	6.我觉得自己很有能力和有效率。	7.我感受到被爱和被关心。	8.我经常在人际关系中有距离感。	9.我感觉和他人很亲密。				2.我很难平衡我的工作与非工作活动	2.我很难平衡我的工作与非工作活动	下面是对您工作状况的一些描述，请根据您的实际情况，选择相符选项—1.在工作时，我并没有觉得自己在学习	下面是对您工作状况的一些描述，请根据您的实际情况，选择相符选项—1.在工作时，我并没有觉得自己在学习	3.在工作时，我并不觉得自己很有活力	3.在工作时，我并不觉得自己很有活力	6.我几乎没有决定工作方式的自由	6.我几乎没有决定工作方式的自由			4.我的工作有明确的、计划好的目标与目的。	5.我确切地了解单位对我的期望是什么。	6.我知道我的职责是什么。	7.我非常明确我承担多大的责任。	8.我的职责有明确的界定。	4.我的工作有明确的、计划好的目标与目的。	5.我确切地了解单位对我的期望是什么。	6.我知道我的职责是什么。	7.我非常明确我承担多大的责任。	8.我的职责有明确的界定。
3	4	4	5	5	4	1	3	4	3.66667			2	4	3	3	4	2	2	4			4	4	4	4	2	2	2	2	2	4
1	1	1	5	4	5	1	3	3	2.66667			3	3	4	2	4	2	2	4			5	3	4	4	3	1	3	2	2	3
3	3	4	3	3	3	4	3	3	3.22222			3	3	4	2	2	4	4	2			5	4	4	4	3	1	2	2	2	3
3	3	3	3	3	3	3	3	3	3			4	2	2	4	4	2	2	4			3	3	3	3	2	3	3	3	3	4
3	3	3	4	4	4	3	3	3	3.33333			1	5	2	4	2	4	3	3			4	4	3	4	3	2	2	3	2	3
2	3	2	4	4	3	1	2	2	2.55556			2	4	3	3	4	2	3	3			3	3	4	3	3	3	3	2	3	3
3	3	4	4	5	5	5	2	3	3.77778			2	4	2	4	2	4	2	4			5	4	4	4	4	1	2	2	2	2
4	4	4	4	3	3	4	4	4	3.77778			2	4	2	4	2	4	2	4			4	4	4	4	4	2	2	2	2	2
5	5	5	5	5	5	5	5	5	5			1	5	1	5	1	5	5	1			5	5	5	5	5	1	1	1	1	1
3	4	3	4	4	4	5	2	3	3.55556			2	4	1	5	2	4	1	5			5	4	5	5	4	1	2	1	1	2
4	4	3	4	4	4	4	2	4	3.66667			3	3	3	3	2	4	2	4			3	4	4	4	4	3	2	2	2	2
4	4	3	3	4	3	4	3	4	3.55556			2	4	2	4	2	4	2	4			4	4	4	4	4	2	2	2	2	2
5	5	5	4	5	4	5	5	5	4.77778			2	4	1	5	1	5	1	5			5	5	5	5	5	1	1	1	1	1
5	5	5	5	5	5	5	1	5	4.55556			5	1	1	5	1	5	5	1			5	5	5	5	5	1	1	1	1	1
4	4	4	4	3	3	3	3	3	3.44444			2	4	3	3	2	4	2	4			4	4	4	4	4	2	2	2	2	2
3	4	4	4	5	4	4	5	4	4.11111			2	4	3	3	2	4	3	3			4	4	5	4	4	2	2	1	2	2
4	4	4	4	4	4	4	4	4	4			2	4	1	5	1	5	2	4			4	4	4	4	4	2	2	2	2	2
4	3	5	3	5	3	4	3	3	3.66667			2	4	2	4	2	4	1	5			4	4	4	4	4	2	2	2	2	2
4	4	5	4	5	4	4	5	4	4.33333			2	4	1	5	1	5	1	5			4	4	4	4	4	2	2	2	2	2
3	3	4	4	4	4	3	3	4	3.55556			2	4	2	4	2	4	3	3			4	3	4	4	3	2	3	2	2	3
3	3	3	3	3	3	3	3	3	3			2	4	4	2	4	2	3	3			4	4	4	4	4	2	2	2	2	2
4	4	3	3	3	3	3	3	3	3.22222			3	3	2	4	2	4	3	3			3	3	4	4	4	3	3	2	2	2
2	3	4	4	4	4	4	3	3	3.44444			2	4	2	4	3	3	2	4			4	4	4	4	4	2	2	2	2	2
3	3	4	4	3	4	4	2	4	3.44444			4	2	1	5	1	5	2	4			2	4	4	4	4	4	2	2	2	2
4	4	4	3	4	3	3	4	3	3.55556			3	3	2	4	2	4	3	3			4	4	4	4	4	2	2	2	2	2
3	3	4	3	4	3	2	2	3	3			2	4	2	4	2	4	2	4			4	4	4	4	4	2	2	2	2	2
4	4	4	4	4	4	4	4	3	3.88889			2	4	2	4	2	4	2	4			5	5	5	5	5	1	1	1	1	1
3	4	2	5	4	4	4	3	3	3.55556			4	2	2	4	2	4	3	3			4	4	5	5	5	2	2	1	1	1
4	4	2	4	4	3	3	4	3	3.44444			1	5	4	2	5	1	1	5			5	5	4	4	3	1	1	2	2	3
3	4	1	5	5	5	4	5	5	4.11111			5	1	1	5	2	4	1	5			4	5	4	5	4	2	1	2	1	2
3	4	3	4	3	4	4	3	3	3.44444			3	3	1	5	2	4	3	3			5	4	5	4	4	1	2	1	2	2
4	4	3	4	3	3	4	3	4	3.55556			3	3	2	4	2	4	2	4			4	4	4	4	4	2	2	2	2	2
4	5	5	5	5	5	5	4	5	4.77778			2	4	4	2	1	5	3	3			5	4	5	5	4	1	2	1	1	2
4	4	4	4	4	4	3	3	3	3.66667			3	3	4	2	4	2	3	3			4	4	4	4	4	2	2	2	2	2
3	3	3	3	3	4	4	3	3	3.22222			3	3	2	4	3	3	2	4			4	3	4	4	4	2	3	2	2	2
1	4	4	4	5	4	4	3	3	3.55556			2	4	1	5	1	5	4	2			5	4	5	5	5	1	2	1	1	1
4	3	4	3	4	3	4	3	3	3.44444			2	4	3	3	4	2	2	4			4	4	4	4	4	2	2	2	2	2
3	3	3	3	4	4	4	4	4	3.55556			4	2	2	4	2	4	3	3			3	3	3	3	3	3	3	3	3	3
4	5	5	5	5	4	5	5	5	4.77778			2	4	4	2	2	4	1	5			5	3	5	4	3	1	3	1	2	3
4	4	5	4	5	4	5	5	4	4.44444			2	4	2	4	4	2	2	4			4	3	4	4	4	2	3	2	2	2
5	5	5	5	5	5	5	5	5	5			1	5	3	3	2	4	1	5			4	4	5	5	4	2	2	1	1	2
2	2	3	3	5	3	4	3	3	3.11111			3	3	2	4	2	4	3	3			4	3	4	4	3	2	3	2	2	3
4	4	4	4	4	3	4	4	3	3.77778			2	4	2	4	2	4	2	4			4	4	4	4	4	2	2	2	2	2
3	4	5	3	4	3	3	3	3	3.44444			3	3	5	1	5	1	2	4			4	5	4	4	4	2	1	2	2	2
3	4	4	4	5	4	4	4	4	4			2	4	2	4	2	4	1	5			4	4	4	4	4	2	2	2	2	2
4	4	5	4	5	4	4	5	4	4.33333			4	2	3	3	2	4	1	5			4	4	4	4	4	2	2	2	2	2
3	3	4	4	4	4	4	4	4	3.77778			3	3	3	3	3	3	2	4			4	4	4	4	4	2	2	2	2	2
4	4	4	4	4	4	4	4	4	4			2	4	2	4	2	4	2	4			4	4	5	4	4	2	2	1	2	2
4	3	3	4	5	4	3	4	4	3.77778			2	4	2	4	2	4	4	2			4	2	4	4	4	2	4	2	2	2
3	4	4	4	4	3	3	3	3	3.44444			2	4	1	5	2	4	2	4			4	5	5	5	4	2	1	1	1	2
5	5	5	4	5	4	4	3	1	4			5	1	5	1	4	2	1	5			5	5	5	5	5	1	1	1	1	1
4	4	5	4	4	4	4	4	4	4.11111			2	4	2	4	2	4	2	4			5	4	4	4	4	1	2	2	2	2
4	4	4	4	4	4	4	4	4	4			2	4	2	4	2	4	2	4			4	3	4	4	4	2	3	2	2	2
3	4	4	4	4	4	4	4	4	3.88889			3	3	4	2	2	4	2	4			4	4	4	4	4	2	2	2	2	2
4	4	3	4	4	4	3	2	2	3.33333			3	3	3	3	3	3	3	3			4	4	4	4	4	2	2	2	2	2
3	3	4	3	4	3	3	4	3	3.33333			2	4	2	4	2	4	3	3			4	3	4	4	4	2	3	2	2	2
4	4	3	3	4	3	4	4	3	3.55556			2	4	2	4	2	4	2	4			3	3	4	4	4	3	3	2	2	2
4	4	4	4	4	4	4	4	3	3.88889			3	3	2	4	2	4	2	4			3	4	4	3	3	3	2	2	3	3
3	4	3	4	5	4	4	3	4	3.77778			2	4	2	4	2	4	3	3			5	4	4	4	4	1	2	2	2	2
3	3	3	3	3	3	3	3	3	3			2	4	3	3	3	3	3	3			4	4	4	4	3	2	2	2	2	3
3	3	3	3	3	4	3	3	3	3.11111			3	3	3	3	3	3	3	3			4	3	4	4	3	2	3	2	2	3
4	4	4	4	4	4	4	3	3	3.77778			2	4	3	3	3	3	2	4			3	4	4	4	4	3	2	2	2	2
4	4	4	4	5	2	4	4	3	3.77778			2	4	1	5	1	5	1	5			4	3	5	5	5	2	3	1	1	1
4	4	5	3	4	3	5	4	4	4			1	5	1	5	2	4	1	5			4	4	4	4	4	2	2	2	2	2
4	4	5	3	5	4	4	4	3	4			2	4	1	5	1	5	4	2			5	5	5	5	5	1	1	1	1	1
4	4	4	3	3	4	5	2	4	3.66667			2	4	3	3	3	3	3	3			5	4	5	5	5	1	2	1	1	1
4	4	5	4	5	4	4	3	3	4			2	4	3	3	4	2	1	5			4	4	4	4	4	2	2	2	2	2
5	5	5	5	5	5	5	5	5	5			1	5	1	5	1	5	1	5			5	5	5	5	5	1	1	1	1	1
3	4	3	3	4	4	4	3	4	3.55556			1	5	3	3	3	3	3	3			4	3	4	4	4	2	3	2	2	2
5	5	5	5	2	4	4	4	4	4.22222			1	5	1	5	1	5	1	5			3	5	4	4	5	3	1	2	2	1
3	4	4	4	4	4	4	4	3	3.77778			2	4	1	5	2	4	1	5			5	3	5	4	3	1	3	1	2	3
4	4	5	4	5	3	4	3	3	3.88889			2	4	2	4	3	3	2	4			4	4	4	4	3	2	2	2	2	3
3	4	4	4	4	5	4	3	3	3.77778			1	5	2	4	5	1	2	4			5	4	4	4	3	1	2	2	2	3
4	4	3	4	4	4	4	3	4	3.77778			2	4	1	5	1	5	3	3			4	4	4	4	4	2	2	2	2	2
4	4	4	4	4	4	4	3	3	3.77778			4	2	2	4	2	4	2	4			5	5	5	5	5	1	1	1	1	1
3	4	4	3	4	3	3	4	4	3.55556			3	3	2	4	3	3	2	4			4	4	4	4	3	2	2	2	2	3
4	4	4	4	5	3	4	3	3	3.77778			2	4	2	4	2	4	2	4			4	4	4	4	4	2	2	2	2	2
5	5	5	5	5	5	5	5	1	4.55556			1	5	3	3	2	4	4	2			4	5	5	5	5	2	1	1	1	1
4	4	4	4	4	4	4	2	4	3.77778			2	4	2	4	2	4	2	4			4	4	4	4	3	2	2	2	2	3
4	5	5	3	5	3	5	3	4	4.11111			1	5	1	5	1	5	1	5			5	5	5	5	5	1	1	1	1	1
5	5	1	5	5	5	5	3	3	4.11111			1	5	1	5	1	5	1	5			5	5	5	5	5	1	1	1	1	1
4	4	4	3	4	4	4	4	4	3.88889			2	4	2	4	2	4	2	4			4	4	4	4	4	2	2	2	2	2
3	3	3	3	4	3	3	3	4	3.22222			4	2	3	3	3	3	3	3			4	3	4	4	4	2	3	2	2	2
4	4	4	4	4	4	3	3	3	3.66667			4	2	2	4	2	4	2	4			4	4	4	4	4	2	2	2	2	2
4	4	4	3	4	4	3	3	3	3.55556			3	3	4	2	1	5	2	4			4	4	4	4	4	2	2	2	2	2
4	4	5	4	4	4	5	4	3	4.11111			3	3	3	3	2	4	2	4			4	4	4	4	4	2	2	2	2	2
4	4	5	4	5	4	5	5	4	4.44444			2	4	1	5	1	5	1	5			5	5	5	5	4	1	1	1	1	2
3	4	3	3	3	3	4	3	4	3.33333			3	3	3	3	3	3	3	3			4	3	4	4	3	2	3	2	2	3
3	4	4	4	3	4	3	4	3	3.55556			2	4	2	4	3	3	3	3			5	5	5	5	5	1	1	1	1	1
3	3	4	3	4	4	3	3	2	3.22222			3	3	3	3	3	3	2	4			4	4	4	4	3	2	2	2	2	3
3	4	4	3	3	3	4	3	3	3.33333			2	4	2	4	4	2	2	4			4	4	4	4	5	2	2	2	2	1
2	4	5	4	5	4	3	4	3	3.77778			2	4	1	5	2	4	3	3			5	4	5	5	5	1	2	1	1	1
3	3	4	4	4	4	4	4	4	3.77778			2	4	4	2	2	4	2	4			4	4	4	4	4	2	2	2	2	2
3	3	4	4	5	5	3	3	3	3.66667			2	4	1	5	1	5	3	3			5	4	4	4	4	1	2	2	2	2
4	3	4	3	5	3	5	4	4	3.88889			3	3	1	5	1	5	1	5			4	3	5	5	5	2	3	1	1	1
4	5	3	5	5	5	5	3	4	4.33333			2	4	4	2	3	3	2	4			4	4	4	4	4	2	2	2	2	2
5	5	5	4	5	4	5	4	4	4.55556			3	3	1	5	1	5	1	5			5	5	5	5	5	1	1	1	1	1
4	4	4	4	4	2	2	4	3	3.44444			3	3	2	4	2	4	2	4			5	4	4	4	4	1	2	2	2	2
2	4	5	3	4	4	5	2	3	3.55556			3	3	1	5	1	5	1	5			5	4	4	4	4	1	2	2	2	2
4	4	4	4	4	4	4	3	3	3.77778			4	2	4	2	1	5	2	4			4	5	5	5	4	2	1	1	1	2
3	4	2	5	5	4	3	4	4	3.77778			3	3	2	4	3	3	3	3			4	5	5	5	3	2	1	1	1	3
4	4	5	4	5	4	4	4	4	4.22222			2	4	2	4	2	4	1	5			4	4	4	4	4	2	2	2	2	2
5	5	4	5	5	5	5	5	5	4.88889			5	1	1	5	5	1	1	5			5	5	5	5	5	1	1	1	1	1
3	3	3	4	4	4	4	3	3	3.44444			2	4	2	4	3	3	2	4			4	4	4	4	4	2	2	2	2	2
4	4	2	4	3	3	4	2	4	3.33333			3	3	3	3	3	3	4	2			3	3	3	3	3	3	3	3	3	3
4	4	2	4	2	4	4	2	4	3.33333			4	2	4	2	4	2	4	2			4	4	4	4	4	2	2	2	2	2
4	4	2	4	2	4	4	2	4	3.33333			1	5	3	3	4	2	4	2			3	3	4	4	3	3	3	2	2	3
3	3	4	4	4	4	3	3	3	3.44444			1	5	2	4	2	4	2	4			4	4	4	4	4	2	2	2	2	2
3	4	3	4	4	4	4	3	3	3.55556			4	2	2	4	2	4	3	3			4	4	4	4	4	2	2	2	2	2
5	3	3	3	5	3	5	3	3	3.66667			2	4	1	5	2	4	2	4			4	3	4	4	4	2	3	2	2	2
4	4	3	4	3	4	4	3	3	3.55556			2	4	1	5	1	5	3	3			4	4	4	4	4	2	2	2	2	2
4	5	3	4	5	4	5	5	4	4.33333			2	4	1	5	1	5	5	1			4	5	5	5	5	2	1	1	1	1
3	3	4	3	4	4	3	4	4	3.55556			2	4	2	4	2	4	2	4			4	4	5	5	4	2	2	1	1	2
5	5	5	3	5	3	5	5	4	4.44444			1	5	2	4	2	4	1	5			4	4	4	4	4	2	2	2	2	2
2	2	2	4	4	4	3	3	3	3			4	2	3	3	3	3	4	2			5	4	4	4	4	1	2	2	2	2
5	4	5	5	5	5	5	5	5	4.88889			1	5	1	5	1	5	1	5			5	5	5	5	5	1	1	1	1	1
2	3	2	3	3	4	4	4	4	3.22222			4	2	3	3	3	3	3	3			4	4	5	5	4	2	2	1	1	2
4	4	3	4	4	4	4	4	4	3.88889			4	2	2	4	2	4	2	4			4	4	4	4	4	2	2	2	2	2
3	3	4	3	3	3	3	3	3	3.11111			2	4	1	5	3	3	1	5			5	4	4	5	5	1	2	2	1	1
3	3	3	3	4	3	3	3	3	3.11111			2	4	2	4	3	3	2	4			4	3	4	4	4	2	3	2	2	2
3	3	3	4	4	3	4	4	4	3.55556			4	2	3	3	3	3	3	3			5	4	5	5	5	1	2	1	1	1
3	3	3	4	4	4	3	3	4	3.44444			2	4	2	4	2	4	2	4			4	3	4	4	4	2	3	2	2	2
3	3	3	3	2	3	3	4	3	3			3	3	4	2	3	3	3	3			4	3	4	4	3	2	3	2	2	3
3	4	3	4	4	4	4	4	4	3.77778			2	4	2	4	2	4	2	4			4	4	5	4	4	2	2	1	2	2
4	3	5	3	5	3	3	5	3	3.77778			2	4	2	4	2	4	1	5			4	4	4	4	4	2	2	2	2	2
4	5	5	4	5	5	5	5	5	4.77778			1	5	1	5	1	5	1	5			5	4	5	4	4	1	2	1	2	2
4	4	3	3	3	3	4	4	4	3.55556			2	4	2	4	3	3	2	4			4	4	4	4	4	2	2	2	2	2
4	3	3	5	5	5	4	5	5	4.33333			1	5	2	4	2	4	1	5			5	4	5	5	5	1	2	1	1	1
4	4	3	4	4	3	3	3	3	3.44444			2	4	4	2	4	2	2	4			4	4	4	4	4	2	2	2	2	2
2	2	4	2	5	1	1	5	1	2.55556			2	4	2	4	3	3	2	4			3	2	4	4	3	3	4	2	2	3
4	4	4	4	3	4	4	2	4	3.66667			3	3	3	3	4	2	2	4			3	3	4	3	4	3	3	2	3	2
4	4	4	3	4	3	3	3	3	3.44444			2	4	2	4	3	3	2	4			4	3	4	4	3	2	3	2	2	3
3	3	4	4	3	3	3	3	3	3.22222			2	4	2	4	2	4	2	4			4	3	4	3	3	2	3	2	3	3
3	4	3	3	3	4	4	2	4	3.33333			1	5	3	3	3	3	3	3			3	3	3	3	3	3	3	3	3	3
3	2	4	4	4	4	4	4	4	3.66667			3	3	2	4	2	4	2	4			4	4	4	4	4	2	2	2	2	2
4	3	4	4	4	4	4	4	4	3.88889			2	4	2	4	2	4	2	4			4	4	4	4	4	2	2	2	2	2
4	4	4	4	4	4	4	2	3	3.66667			3	3	2	4	2	4	1	5			4	3	4	4	4	2	3	2	2	2
2	4	4	3	3	3	4	3	3	3.22222			3	3	3	3	4	2	3	3			4	3	3	3	3	2	3	3	3	3
5	4	2	4	3	4	4	1	5	3.55556			4	2	3	3	3	3	4	2			3	4	4	4	3	3	2	2	2	3
3	4	5	5	5	5	4	3	3	4.11111			5	1	1	5	1	5	2	4			4	4	4	4	4	2	2	2	2	2
4	4	4	4	4	3	4	4	4	3.88889			3	3	2	4	3	3	2	4			4	5	4	4	3	2	1	2	2	3
3	2	4	3	3	3	2	4	4	3.11111			2	4	2	4	2	4	4	2			4	4	4	5	5	2	2	2	1	1
2	1	4	3	3	3	2	4	3	2.77778			3	3	3	3	2	4	2	4			3	4	4	3	4	3	2	2	3	2
3	4	3	3	2	3	3	2	3	2.88889			3	3	3	3	3	3	3	3			4	4	4	4	4	2	2	2	2	2
4	4	3	4	3	4	4	4	4	3.77778			3	3	3	3	3	3	3	3			4	3	4	4	4	2	3	2	2	2
5	5	5	5	5	5	5	5	5	5			3	3	1	5	1	5	4	2			3	5	5	5	5	3	1	1	1	1
4	4	5	5	5	5	5	5	5	4.77778			1	5	2	4	1	5	1	5			4	4	5	5	5	2	2	1	1	1
4	4	5	5	5	5	4	5	5	4.66667			1	5	1	5	1	5	1	5			4	4	4	4	4	2	2	2	2	2
3	4	5	3	2	2	3	3	2	3			3	3	2	4	3	3	1	5			4	3	4	4	4	2	3	2	2	2
4	5	5	5	5	5	5	5	5	4.88889			1	5	1	5	2	4	1	5			4	4	4	4	4	2	2	2	2	2
4	4	5	3	3	3	3	2	3	3.33333			3	3	2	4	4	2	1	5			4	3	4	4	4	2	3	2	2	2
4	4	5	4	5	4	4	3	3	4			2	4	2	4	3	3	1	5			5	5	5	5	4	1	1	1	1	2
4	4	4	5	5	5	5	5	5	4.66667			2	4	1	5	1	5	1	5			5	4	4	4	4	1	2	2	2	2
4	5	5	5	5	5	4	4	4	4.55556			2	4	2	4	4	2	1	5			4	5	4	4	4	2	1	2	2	2
4	4	5	4	5	4	4	4	3	4.11111			1	5	2	4	2	4	1	5			5	5	4	4	4	1	1	2	2	2
4	4	5	5	5	5	4	3	3	4.22222			2	4	1	5	1	5	1	5			4	4	4	4	4	2	2	2	2	2
4	4	5	4	5	4	5	5	5	4.55556			1	5	2	4	2	4	4	2			4	4	4	4	4	2	2	2	2	2
3	3	2	4	2	4	4	4	4	3.33333			2	4	2	4	2	4	2	4			4	3	4	4	4	2	3	2	2	2
4	4	2	4	2	4	5	1	5	3.44444			3	3	3	3	4	2	4	2			5	5	5	5	5	1	1	1	1	1
4	5	3	4	3	5	3	3	3	3.66667			3	3	1	5	1	5	1	5			5	5	5	5	5	1	1	1	1	1
5	4	1	4	1	5	4	1	5	3.33333			4	2	4	2	4	2	5	1			3	4	4	4	4	3	2	2	2	2
4	5	3	4	3	5	3	3	3	3.66667			4	2	1	5	1	5	1	5			4	3	4	4	4	2	3	2	2	2
4	4	3	5	5	5	4	5	4	4.33333			1	5	4	2	3	3	2	4			4	4	4	4	4	2	2	2	2	2
3	4	3	3	5	3	4	3	3	3.44444			2	4	3	3	3	3	1	5			3	4	5	5	5	3	2	1	1	1
4	4	2	4	3	4	3	4	4	3.55556			3	3	2	4	2	4	1	5			4	5	5	5	5	2	1	1	1	1
3	4	2	3	3	3	3	3	3	3			2	4	3	3	4	2	4	2			3	3	4	4	4	3	3	2	2	2
2	2	2	3	3	3	3	3	3	2.66667			2	4	2	4	3	3	3	3			2	2	4	4	2	4	4	2	2	4
5	5	5	5	5	4	5	4	4	4.66667			1	5	3	3	1	5	1	5			3	4	4	4	4	3	2	2	2	2
3	3	4	4	3	3	4	4	4	3.55556			3	3	2	4	3	3	2	4			4	4	4	4	4	2	2	2	2	2
4	4	2	4	2	4	4	2	4	3.33333			1	5	4	2	4	2	4	2			4	5	5	5	5	2	1	1	1	1
3	4	2	4	3	3	3	3	3	3.11111			4	2	2	4	3	3	2	4			4	4	4	4	4	2	2	2	2	2
4	4	2	5	5	5	5	4	4	4.22222			2	4	1	5	1	5	2	4			4	5	5	5	5	2	1	1	1	1
3	4	3	4	5	4	4	3	3	3.66667			2	4	2	4	1	5	2	4			5	4	4	4	4	1	2	2	2	2
4	3	2	4	4	4	4	3	3	3.44444			2	4	3	3	3	3	2	4			4	4	4	4	4	2	2	2	2	2
3	4	4	4	4	4	3	3	3	3.55556			2	4	2	4	2	4	2	4			4	4	4	4	4	2	2	2	2	2
3	3	3	3	4	3	3	3	3	3.11111			3	3	3	3	3	3	2	4			4	3	4	3	3	2	3	2	3	3
3	3	3	3	3	3	3	3	3	3			2	4	2	4	3	3	3	3			4	4	4	4	4	2	2	2	2	2
4	3	3	4	3	3	3	2	3	3.11111			2	4	3	3	2	4	2	4			3	4	4	4	4	3	2	2	2	2
3	2	2	3	3	2	4	2	4	2.77778			3	3	4	2	3	3	4	2			3	3	3	4	3	3	3	3	2	3
3	3	3	3	3	3	3	3	3	3			2	4	2	4	3	3	3	3			3	4	4	5	4	3	2	2	1	2
4	3	3	4	2	3	3	3	3	3.11111			3	3	4	2	3	3	3	3			4	3	4	4	4	2	3	2	2	2
3	3	3	3	3	3	3	3	3	3			3	3	4	2	4	2	3	3			5	4	5	5	5	1	2	1	1	1
4	4	2	4	4	4	4	2	4	3.55556			2	4	2	4	3	3	4	2			2	4	2	2	2	4	2	4	4	4
3	4	4	3	2	2	4	2	3	3			4	2	2	4	3	3	3	3			4	3	4	4	4	2	3	2	2	2
5	5	4	5	4	5	5	4	3	4.44444			1	5	2	4	1	5	1	5			3	3	4	5	3	3	3	2	1	3
3	3	3	3	3	4	5	1	5	3.33333			3	3	2	4	3	3	3	3			3	3	4	4	4	3	3	2	2	2
5	4	4	5	4	5	5	4	5	4.55556			3	3	2	4	5	1	3	3			5	4	4	4	4	1	2	2	2	2
3	4	5	3	5	3	5	4	4	4			1	5	1	5	1	5	2	4			4	4	5	4	3	2	2	1	2	3
4	4	4	4	4	4	4	3	4	3.88889			4	2	1	5	1	5	4	2			3	4	3	4	4	3	2	3	2	2
3	3	3	3	3	3	3	3	3	3			2	4	3	3	3	3	3	3			5	5	5	5	5	1	1	1	1	1
4	4	2	4	4	4	4	2	4	3.55556			3	3	2	4	3	3	4	2			5	4	4	5	4	1	2	2	1	2
4	4	2	4	5	4	4	3	3	3.66667			2	4	1	5	1	5	3	3			4	4	4	4	4	2	2	2	2	2
4	4	2	4	5	4	4	4	4	3.88889			5	1	1	5	3	3	4	2			4	4	5	5	4	2	2	1	1	2
3	4	4	4	4	4	4	3	3	3.66667			2	4	1	5	1	5	2	4			4	4	4	4	4	2	2	2	2	2
3	3	2	4	4	3	3	3	3	3.11111			4	2	3	3	3	3	4	2			4	3	4	4	4	2	3	2	2	2
4	4	3	3	4	4	4	4	3	3.66667			2	4	2	4	2	4	2	4			4	3	5	4	4	2	3	1	2	2
4	4	4	4	5	4	4	4	4	4.11111			2	4	2	4	2	4	2	4			4	3	4	4	3	2	3	2	2	3
4	4	2	4	5	5	5	5	1	3.88889			4	2	1	5	3	3	4	2			3	3	4	4	4	3	3	2	2	2
4	5	2	5	2	3	4	1	3	3.22222			3	3	5	1	5	1	5	1			3	3	4	4	3	3	3	2	2	3
3	3	4	3	4	3	3	4	3	3.33333			3	3	3	3	3	3	3	3			4	3	3	3	3	2	3	3	3	3
4	4	4	3	4	3	3	3	4	3.55556			1	5	2	4	3	3	2	4			4	5	5	5	4	2	1	1	1	2
3	4	3	5	4	4	4	2	5	3.77778			5	1	5	1	5	1	3	3			4	4	4	4	4	2	2	2	2	2
4	4	4	3	4	3	3	3	4	3.55556			2	4	2	4	3	3	2	4			4	3	4	4	4	2	3	2	2	2
2	3	2	4	3	2	2	4	3	2.77778			5	1	4	2	4	2	2	4			4	3	4	3	3	2	3	2	3	3
3	3	2	3	2	4	4	3	4	3.11111			4	2	3	3	3	3	4	2			4	3	4	5	4	2	3	2	1	2
4	5	5	5	5	5	4	2	4	4.33333			2	4	1	5	1	5	2	4			4	3	4	4	4	2	3	2	2	2
3	3	3	3	3	3	3	3	3	3			4	2	5	1	3	3	3	3			5	5	5	5	5	1	1	1	1	1
4	4	4	5	5	4	4	4	4	4.22222			1	5	1	5	1	5	1	5			5	5	5	5	4	1	1	1	1	2
4	4	3	4	4	4	4	3	4	3.77778			4	2	2	4	2	4	3	3			3	3	4	4	3	3	3	2	2	3
4	3	3	4	4	4	4	3	4	3.66667			2	4	2	4	3	3	2	4			4	4	4	4	4	2	2	2	2	2
4	4	4	4	4	4	4	3	3	3.77778			2	4	2	4	3	3	2	4			4	4	4	4	4	2	2	2	2	2
3	3	2	3	3	3	3	3	3	2.88889			4	2	3	3	3	3	3	3			4	3	4	4	3	2	3	2	2	3
3	3	4	4	3	3	3	3	3	3.22222			4	2	2	4	2	4	2	4			3	3	4	4	4	3	3	2	2	2
4	4	5	4	5	4	4	4	3	4.11111			2	4	1	5	1	5	1	5			4	4	4	4	4	2	2	2	2	2
4	5	5	4	5	4	4	4	4	4.33333			2	4	1	5	1	5	1	5			4	4	4	4	4	2	2	2	2	2
3	3	5	4	5	4	4	5	4	4.11111			1	5	1	5	1	5	1	5			3	4	4	4	4	3	2	2	2	2
3	5	5	5	5	5	4	5	4	4.55556			2	4	1	5	1	5	1	5			5	5	5	5	5	1	1	1	1	1
3	5	4	5	5	4	4	4	4	4.22222			2	4	1	5	1	5	1	5			5	5	5	5	5	1	1	1	1	1
4	5	5	5	5	5	4	5	4	4.66667			2	4	1	5	1	5	1	5			4	4	4	4	4	2	2	2	2	2
3	5	5	4	5	4	3	4	3	4			2	4	1	5	1	5	1	5			4	4	4	4	4	2	2	2	2	2
3	5	5	4	5	4	3	4	3	4			4	2	1	5	1	5	1	5			4	4	4	4	4	2	2	2	2	2
4	5	5	5	5	5	4	4	4	4.55556			2	4	1	5	1	5	1	5			3	3	3	3	3	3	3	3	3	3
3	5	5	4	5	4	3	4	3	4			4	2	1	5	1	5	1	5			5	5	5	5	5	1	1	1	1	1
3	5	5	4	5	4	3	4	3	4			2	4	1	5	1	5	1	5			4	4	4	4	4	2	2	2	2	2
4	3	4	4	5	4	4	4	4	4			2	4	1	5	1	5	3	3			3	4	4	4	2	3	2	2	2	4
3	5	4	4	5	3	3	4	4	3.88889			1	5	1	5	1	5	2	4			4	4	4	4	4	2	2	2	2	2
4	4	4	4	4	4	3	3	3	3.66667			1	5	2	4	2	4	2	4			4	4	4	4	4	2	2	2	2	2
4	4	4	4	4	4	3	4	4	3.88889			1	5	1	5	1	5	3	3			3	3	3	3	3	3	3	3	3	3
3	4	4	4	4	4	3	3	3	3.55556			1	5	1	5	1	5	2	4			3	3	3	3	3	3	3	3	3	3
3	4	4	4	4	4	4	3	3	3.66667			2	4	1	5	1	5	3	3			2	2	4	4	4	4	4	2	2	2
4	4	5	4	4	4	4	4	3	4			2	4	1	5	2	4	2	4			4	4	4	4	4	2	2	2	2	2
4	4	4	4	5	4	3	4	3	3.88889			1	5	1	5	1	5	2	4			4	4	4	4	4	2	2	2	2	2
4	4	4	4	2	4	4	2	3	3.44444			1	5	2	4	4	2	4	2			4	4	4	4	4	2	2	2	2	2
4	4	5	4	5	4	3	4	3	4			2	4	1	5	1	5	1	5			5	5	5	5	5	1	1	1	1	1
3	4	5	4	5	4	3	4	3	3.88889			1	5	1	5	2	4	2	4			3	4	4	4	4	3	2	2	2	2
4	4	5	4	5	4	4	4	4	4.22222			1	5	1	5	1	5	1	5			3	4	4	4	4	3	2	2	2	2
3	4	5	4	5	4	3	5	3	4			1	5	1	5	1	5	1	5			3	3	3	3	3	3	3	3	3	3
3	4	5	4	5	4	3	4	3	3.88889			1	5	1	5	1	5	1	5			4	4	4	4	4	2	2	2	2	2
4	4	5	4	5	4	3	4	3	4			1	5	1	5	1	5	1	5			4	4	4	4	4	2	2	2	2	2
4	5	5	4	5	4	4	4	4	4.33333			1	5	1	5	1	5	1	5			3	3	3	3	3	3	3	3	3	3
4	4	4	3	4	3	4	3	2	3.44444			1	5	1	5	1	5	2	4			4	4	4	4	4	2	2	2	2	2
3	5	5	4	5	4	4	4	3	4.11111			2	4	1	5	1	5	1	5			3	3	3	3	3	3	3	3	3	3
4	5	5	4	5	4	3	5	4	4.33333			2	4	1	5	1	5	1	5			4	3	4	4	3	2	3	2	2	3
3	4	5	3	5	3	3	4	3	3.66667			2	4	1	5	1	5	1	5			4	4	5	5	5	2	2	1	1	1
3	5	5	4	5	4	3	5	3	4.11111			3	3	1	5	1	5	1	5			4	5	5	4	5	2	1	1	2	1
4	5	5	4	5	4	3	5	3	4.22222			2	4	1	5	1	5	1	5			4	4	4	4	3	2	2	2	2	3
4	5	5	4	5	4	3	4	3	4.11111			1	5	1	5	1	5	1	5			4	4	4	4	4	2	2	2	2	2
3	5	5	3	5	3	3	4	3	3.77778			2	4	1	5	1	5	1	5			4	2	3	2	2	2	4	3	4	4
4	4	4	4	4	4	3	4	3	3.77778			3	3	1	5	1	5	1	5			5	5	5	5	5	1	1	1	1	1
3	5	5	4	5	4	4	4	3	4.11111			2	4	1	5	1	5	1	5			5	3	3	4	3	1	3	3	2	3
3	4	5	4	5	4	3	4	3	3.88889			1	5	2	4	2	4	1	5			5	5	5	5	5	1	1	1	1	1
3	4	5	4	5	4	3	4	3	3.88889			1	5	1	5	1	5	1	5			3	4	4	3	3	3	2	2	3	3
4	5	5	4	5	4	4	5	3	4.33333			1	5	1	5	1	5	1	5			4	4	3	3	3	2	2	3	3	3
4	5	5	5	5	5	4	4	3	4.44444			2	4	1	5	1	5	1	5			4	4	4	3	3	2	2	2	3	3
3	4	5	4	5	4	3	5	3	4			2	4	1	5	1	5	1	5			4	5	5	5	5	2	1	1	1	1
4	5	5	3	5	3	3	5	3	4			3	3	1	5	1	5	1	5			4	4	4	4	4	2	2	2	2	2
3	5	5	4	5	4	4	5	4	4.33333			1	5	1	5	1	5	1	5			4	4	4	4	4	2	2	2	2	2
3	4	3	5	4	4	4	2	4	3.66667			1	5	1	5	1	5	5	1			5	4	4	4	4	1	2	2	2	2
4	5	5	4	5	4	3	5	3	4.22222			3	3	1	5	1	5	1	5			4	4	4	4	4	2	2	2	2	2
4	5	5	4	5	4	4	5	4	4.44444			2	4	1	5	1	5	1	5			5	5	4	4	3	1	1	2	2	3
4	4	4	4	5	4	4	3	4	4			2	4	2	4	1	5	2	4			5	5	5	5	5	1	1	1	1	1
4	4	5	4	5	4	3	5	3	4.11111			3	3	1	5	1	5	2	4			4	5	4	4	4	2	1	2	2	2
4	5	5	4	5	4	3	4	3	4.11111			3	3	1	5	1	5	1	5			4	2	3	2	4	2	4	3	4	2
4	5	5	4	5	4	4	5	4	4.44444			3	3	1	5	1	5	1	5			4	4	4	4	4	2	2	2	2	2
4	5	5	4	5	4	4	5	4	4.44444			3	3	1	5	1	5	1	5			4	4	5	5	5	2	2	1	1	1
4	5	5	4	5	4	3	5	3	4.22222			4	2	1	5	1	5	1	5			4	4	4	4	4	2	2	2	2	2
4	5	5	4	5	4	3	5	3	4.22222			3	3	1	5	1	5	1	5			3	2	2	2	2	3	4	4	4	4
4	4	3	5	5	4	5	5	5	4.44444			1	5	1	5	1	5	1	5			4	4	4	4	3	2	2	2	2	3
5	5	5	5	5	5	5	4	5	4.88889			1	5	1	5	1	5	5	1			3	4	4	4	4	3	2	2	2	2
4	4	4	4	4	4	3	3	3	3.66667			1	5	4	2	3	3	3	3			4	4	4	4	4	2	2	2	2	2
4	4	4	4	4	4	4	4	4	4			1	5	2	4	2	4	2	4			5	5	5	5	5	1	1	1	1	1
4	4	4	4	4	4	4	3	4	3.88889			1	5	2	4	4	2	2	4			4	3	4	4	4	2	3	2	2	2
3	3	3	4	5	4	3	3	3	3.44444			1	5	2	4	2	4	3	3			4	3	4	2	3	2	3	2	4	3
4	4	4	4	4	4	4	3	4	3.88889			1	5	2	4	4	2	2	4			3	3	4	4	3	3	3	2	2	3
3	3	3	4	5	4	4	4	4	3.77778			1	5	2	4	2	4	3	3			4	3	4	4	3	2	3	2	2	3
4	4	3	5	5	5	5	1	5	4.11111			1	5	2	4	4	2	1	5			4	4	4	4	4	2	2	2	2	2
4	4	4	4	4	4	4	4	3	3.88889			1	5	2	4	2	4	3	3			4	5	5	5	5	2	1	1	1	1
4	4	5	5	5	5	5	5	5	4.77778			1	5	1	5	1	5	4	2			2	4	4	4	5	4	2	2	2	1
4	4	3	4	4	4	4	3	3	3.66667			1	5	2	4	2	4	2	4			4	4	4	4	1	2	2	2	2	5
5	5	4	5	5	5	5	5	5	4.88889			1	5	1	5	5	1	1	5			4	4	4	4	3	2	2	2	2	3
2	2	2	3	3	3	2	1	1	2.11111			1	5	4	2	4	2	2	4			4	3	4	3	3	2	3	2	3	3
4	4	4	4	4	4	4	3	4	3.88889			1	5	2	4	2	4	2	4			3	5	5	5	4	3	1	1	1	2
4	4	4	5	5	5	4	4	4	4.33333			2	4	1	5	1	5	1	5			4	4	4	4	4	2	2	2	2	2
4	4	3	4	4	3	3	3	3	3.44444			2	4	2	4	2	4	3	3			4	4	4	4	4	2	2	2	2	2
5	5	3	5	5	5	5	4	4	4.55556			1	5	2	4	2	4	1	5			5	5	5	5	4	1	1	1	1	2
3	3	2	4	4	4	4	3	3	3.33333			1	5	2	4	2	4	4	2			4	4	5	5	5	2	2	1	1	1
4	4	4	5	5	5	5	4	4	4.44444			2	4	1	5	1	5	1	5			5	4	5	5	3	1	2	1	1	3
4	4	2	4	4	4	4	3	4	3.66667			2	4	2	4	4	2	4	2			5	4	5	5	4	1	2	1	1	2
4	4	2	4	3	5	4	2	4	3.55556			1	5	3	3	3	3	5	1			5	4	4	4	4	1	2	2	2	2
4	4	3	4	4	4	4	3	4	3.77778			1	5	1	5	5	1	4	2			3	2	4	4	3	3	4	2	2	3
4	4	2	4	2	4	4	2	4	3.33333			2	4	4	2	4	2	4	2			4	4	5	4	3	2	2	1	2	3
3	4	4	5	4	4	5	5	5	4.33333			3	3	2	4	2	4	2	4			4	4	4	4	4	2	2	2	2	2
4	4	3	4	5	3	3	4	3	3.66667			4	2	2	4	4	2	1	5			4	4	4	4	4	2	2	2	2	2
5	3	4	4	4	4	4	4	3	3.88889			3	3	2	4	2	4	3	3			5	4	5	5	5	1	2	1	1	1
3	5	3	4	5	4	4	3	3	3.77778			2	4	1	5	1	5	2	4			4	4	5	5	5	2	2	1	1	1
3	4	2	4	3	4	4	4	4	3.55556			3	3	2	4	4	2	2	4			4	4	5	4	3	2	2	1	2	3
3	3	3	3	4	2	3	3	3	3			2	4	1	5	1	5	3	3			5	4	5	5	4	1	2	1	1	2
4	4	5	4	5	4	4	5	4	4.33333			2	4	2	4	2	4	1	5			4	4	4	4	4	2	2	2	2	2
4	4	4	5	5	4	4	4	3	4.11111			3	3	2	4	2	4	2	4			4	4	4	4	4	2	2	2	2	2
3	2	3	4	3	4	4	1	1	2.77778			3	3	2	4	3	3	2	4			5	4	5	4	5	1	2	1	2	1
4	3	4	4	2	3	4	4	3	3.44444			3	3	3	3	2	4	2	4			4	3	4	4	4	2	3	2	2	2
4	4	4	5	4	4	4	3	3	3.88889			2	4	1	5	1	5	2	4			5	4	5	5	5	1	2	1	1	1
4	4	2	4	4	4	2	4	3	3.44444			2	4	3	3	2	4	2	4			4	3	3	3	3	2	3	3	3	3
3	4	4	4	4	4	4	3	4	3.77778			3	3	2	4	4	2	2	4			5	5	5	5	5	1	1	1	1	1
